# Supplementary material for: One-dimensional inorganic ionic polymerization for elastic minerals
Source: Nat Commun. 2026 May 27;17:6903. doi: 10.1038/s41467-026-72767-0 (PMC13389460; doi:10.1038/s41467-026-72767-0)
Supplement: Supplementary file 7 — Source Data [file 41467_2026_72767_MOESM7_ESM.xlsx]

## Sheet: Fig. 1c
r(Å)	P(r)(a.u.)
0	0
2.92013	0.00147
5.84027	0.00176
8.7604	0.00107
11.6805	0.000344732
14.6007	4.36973e-05
17.5208	6.25097e-08
20.4409	-3.51e-09
23.3611	-7.05e-09
26.2812	8.88036e-07
29.2013	1.14797e-05
32.1215	5.35563e-05
35.0416	0.000140933
37.9617	0.00024626
40.8819	0.000309486
43.802	0.000293061
46.7221	0.000216965
49.6423	0.000132027
52.5624	7.32071e-05
55.4825	4.67726e-05
58.4027	4.76904e-05
61.3228	7.49151e-05
64.2429	0.000130492
67.1631	0.000207553
70.0832	0.000281819
73.0033	0.00032114
75.9235	0.000308514
78.8436	0.000254968
81.7637	0.000188848
84.6839	0.000135121
87.604	0.00010527
90.5241	0.000100999
93.4443	0.000120896
96.3644	0.000161732
99.2845	0.000215102
102.205	0.000265776
105.125	0.000296893
108.045	0.000299518
110.965	0.000278037
113.885	0.00024651
116.805	0.00022013
119.725	0.000209123
122.646	0.000217402
125.566	0.000243187
128.486	0.000279171
131.406	0.000313341
134.326	0.000332818
137.246	0.000330108
140.166	0.000307358
143.087	0.000274971
146.007	0.000245924
148.927	0.000230428
151.847	0.000233728
154.767	0.000255926
157.687	0.000291719
160.607	0.000330186
163.527	0.000357007
166.448	0.000360294
169.368	0.000337023
172.288	0.000294935
175.208	0.000248156
178.128	0.000210354
181.048	0.000190526
183.968	0.000192778
186.889	0.00021758
189.809	0.000261731
192.729	0.000317008
195.649	0.000370151
198.569	0.000406738
201.489	0.000417849
204.409	0.000404829
207.329	0.000378305
210.25	0.000352492
213.17	0.000339182
216.09	0.000344405
219.01	0.000367321
221.93	0.000399912
224.85	0.000427936
227.77	0.000435114
230.691	0.00041053
233.611	0.000354979
236.531	0.000280962
239.451	0.00020585
242.371	0.000143532
245.291	0.000100404
248.211	7.67966e-05
251.131	7.0766e-05
254.052	8.09354e-05
256.972	0.000107093
259.892	0.000148956
262.812	0.000204357
265.732	0.00026834
268.652	0.000333881
271.572	0.000393357
274.493	0.000438726
277.413	0.000459085
280.333	0.000437205
283.253	0.000350618
286.173	0.000184959
289.093	0

## Sheet: Fig. 1d
m/z	Intensity (a.u.)
1	0
2	0
3	0
4	0
5	0
6	0
7	0
8	0
9	0
10	0
11	0
12	0
13	0
14	0
15	0
16	0
17	0
18	0
19	0
20	0
21	0
22	0
23	0
24	0
25	0
26	0
27	0
28	0
29	0
30	0
31	0
32	0
33	0
34	0
35	0
36	0
37	0
38	0
39	0
40	0
41	0
42	0
43	0
44	0
45	0
46	0
47	0
48	0
49	0
50	0
51	0
52	0
53	0
54	0
55	0
56	0
57	0
58	0
59	0
60	0
61	0
62	0
63	0
64	0
65	0
66	0
67	0
68	0
69	0
70	0
71	0
72	0
73	0
74	0
75	0
76	0
77	0
78	0
79	0
80	0
81	0
82	0
83	0
84	0
85	0
86	0
87	0
88	0
89	0
90	0
91	0
92	0
93	0
94	0
95	0
96	0
97	0
98	0
99	0
100	0
101	0
102	0
103	0
104	0
105	0
106	0
107	0
108	0
109	0
110	0
111	0
112	0
113	0
114	0
115	0
116	0
117	0
118	0
119	0
120	0
121	0
122	0
123	0
124	0
125	0
126	0
127	0
128	0
129	0
130	0
131	0
132	0
133	0
134	0
135	0
136	0
137	0
138	0
139	0
140	0
141	0
142	0
143	0
144	0
145	0
146	0
147	0
148	0
149	0
150	0
151	0
152	0
153	0
154	0
155	0
156	0
157	0
158	0
159	0
160	0
161	0
162	0
163	0
164	0
165	0
166	0
167	0
168	0
169	0
170	0
171	0
172	0
173	0
174	0
175	0
176	0
177	0
178	0
179	0
180	0
181	0
182	0
183	0
184	0
185	0
186	0
187	0
188	0
189	0
190	0
191	0
192	0
193	0
194	0
195	0
196	0
197	0
198	0
199	0
200	0
201	0
202	0
203	0
204	0
205	0
206	0
207	0
208	0
209	0
210	0
211	0
212	0
213	0
214	0
215	0
216	0
217	0
218	0
219	0
220	0
221	0
222	0
223	0
224	0
225	0
226	0
227	0
228	0
229	0
230	0
231	0
232	0
233	0
234	0
235	0
236	0
237	0
238	0
239	0
240	0
241	0
242	0
243	0
244	0
245	0
246	0
247	0
248	0
249	0
250	0
251	0
252	0
253	0
254	0
255	0
256	0
257	0
258	0
259	0
260	0
261	0
262	0
263	0
264	0
265	0
266	0
267	0
268	0
269	0
270	0
271	0
272	0
273	0
274	0
275	0
276	0
277	0
278	0
279	0
280	0
281	0
282	0
283	0
284	0
285	0
286	0
287	0
288	0
289	0
290	0
291	0
292	0
293	0
294	0
295	0
296	0
297	0
298	0
299	0
300	0
301	0
302	0
303	0
304	0
305	0
306	0
307	0
308	0
309	0
310	0
311	0
312	0
313	0
314	0
315	0
316	0
317	0
318	0
319	0
320	0
321	0
322	0
323	0
324	0
325	0
326	0
327	0
328	0
329	0
330	0
331	0
332	0
333	0
334	0
335	0
336	0
337	0
338	0
339	0
340	0
341	0
342	0
343	0
344	0
345	0
346	0
347	0
348	0
349	0
350	0
351	0
352	0
353	0
354	0
355	0
356	0
357	0
358	0
359	0
360	0
361	0
362	0
363	0
364	0
365	0
366	0
367	0
368	0
369	0
370	0
371	0
372	0
373	0
374	0
375	0
376	0
377	0
378	0
379	0
380	0
381	0
382	0
383	0
384	0
385	0
386	0
387	0
388	0
389	0
390	0
391	0
392	0
393	0
394	0
395	0
396	0
397	0
398	0
399	0
400	0
401	0
402	0
403	0
404	0
405	0
406	0
407	0
408	0
409	0
410	0
411	0
412	0
413	0
414	0
415	0
416	0
417	0
418	0
419	0
420	0
421	0
422	0
423	0
424	0
425	0
426	0
427	0
428	0
429	0
430	0
431	0
432	0
433	0
434	0
435	0
436	0
437	0
438	0
439	0
440	0
441	0
442	0
443	0
444	0
445	0
446	0
447	0
448	0
449	0
450	0
451	0
452	0
453	0
454	0
455	0
456	0
457	0
458	0
459	0
460	0
461	0
462	0
463	0
464	0
465	0
466	0
467	0
468	0
469	0
470	0
471	0
472	0
473	0
474	0
475	0
476	0
477	0
478	0
479	0
480	0
481	0
482	0
483	0
484	0
485	0
486	0
487	0
488	0
489	0
490	0
491	0
492	0
493	0
494	0
495	0
496	0
497	0
498	0
499	0
500	0
501	0
502	0
503	0
504	0
505	0
506	0
507	0
508	0
509	0
510	0
511	0
512	0
513	0
514	0
515	0
516	0
517	0
518	0
519	0
520	0
521	0
522	0
523	0
524	0
525	0
526	0
527	0
528	0
529	0
530	0
531	0
532	0
533	0
534	0
535	0
536	0
537	0
538	0
539	0
540	0
541	0
542	0
543	0
544	0
545	0
546	0
547	0
548	0
549	0
550	0
551	0
552	0
553	0
554	0
555	0
556	0
557	0
558	0
559	0
560	0
561	0
562	0
563	0
564	0
565	0
566	0
567	0
568	0
569	0
570	0
571	0
572	0
573	0
574	0
575	0
576	0
577	0
578	0
579	0
580	0
581	0
582	0
583	0
584	0
585	0
586	0
587	0
588	0
589	0
590	0
591	0
592	0
593	0
594	0
595	0
596	0
597	0
598	0
599	0
600	0
601	0
602	0
603	0
604	0
605	0
606	0
607	0
608	0
609	0
610	0
611	0
612	0
613	0
614	0
615	0
616	0
617	0
618	0
619	0
620	0
621	0
622	0
623	0
624	0
625	0
626	0
627	0
628	0
629	0
630	0
631	0
632	0
633	0
634	0
635	0
636	0
637	0
638	0
639	0
640	0
641	0
642	0
643	0
644	0
645	0
646	0
647	0
648	0
649	0
650	0
651	0
652	0
653	0
654	0
655	0
656	0
657	0
658	0
659	0
660	0
661	0
662	0
663	0
664	0
665	0
666	0
667	0
668	0
669	0
670	0
671	0
672	0
673	0
674	0
675	0
676	0
677	0
678	0
679	0
680	0
681	0
682	0
683	0
684	0
685	0
686	0
687	0
688	0
689	0
690	0
691	0
692	0
693	0
694	0
695	0
696	0
697	0
698	0
699	0
700	0
701	0
702	0
703	0
704	0
705	0
706	0
707	0
708	0
709	0
710	0
711	0
712	0
713	0
714	0
715	0
716	0
717	0
718	0
719	0
720	0
721	0
722	0
723	0
724	0
725	0
726	0
727	0
728	0
729	0
730	0
731	0
732	0
733	0
734	0
735	0
736	0
737	0
738	0
739	0
740	0
741	0
742	0
743	0
744	0
745	0
746	0
747	0
748	0
749	0
750	0
751	0
752	0
753	0
754	0
755	0
756	0
757	0
758	0
759	0
760	0
761	0
762	0
763	0
764	0
765	0
766	0
767	0
768	0
769	0
770	0
771	0
772	0
773	0
774	0
775	0
776	0
777	0
778	0
779	0
780	0
781	0
782	0
783	0
784	0
785	0
786	0
787	0
788	0
789	0
790	0
791	0
792	0
793	0
794	0
795	0
796	0
797	0
798	0
799	0
800	0
801	0
802	0
803	0
804	0
805	0
806	0
807	0
808	0
809	0
810	0
811	0
812	0
813	0
814	0
815	0
816	0
817	0
818	0
819	0
820	0
821	0
822	0
823	0
824	0
825	0
826	0
827	0
828	0
829	0
830	0
831	0
832	0
833	0
834	0
835	0
836	0
837	0
838	0
839	0
840	0
841	0
842	0
843	0
844	0
845	0
846	0
847	0
848	0
849	0
850	0
851.496	181.94
852	0
853	0
854	0
855	0
856	0
857	0
858	0
859	0
860	0
861	0
862	0
863	0
864.414	688.905
865	0
866	0
867	0
868	0
869	0
870	0
871	0
872	0
873	0
874	0
875	0
876	0
877	0
878	0
879	0
880	0
881	0
882	0
883	0
884	0
885	0
886	0
887	0
888	0
889	0
890	0
891	0
892	0
893	0
894	0
895	0
896	0
897	0
898	0
899	0
900	0
901	0
902	0
903	0
904	0
905	0
906	0
907.538	1978.84
908	0
909	0
910	0
911	0
912	0
913	0
914	0
915	0
916	0
917	0
918	0
919	0
920.476	6048.46
921	0
922	0
923	0
924	0
925	0
926	0
927	0
928	0
929	0
930	0
931	0
932	0
933	0
934	0
935	0
936	0
937	0
938	0
939	0
940	0
941	0
942	0
943	0
944	0
945	0
946	0
947	0
948	0
949	0
950	0
951	0
952	0
953	0
954	0
955	0
956	0
957	0
958	0
959	0
960	0
961.539	1268.19
962	0
963	0
964	0
965	0
966	0
967	0
968	0
969	0
970	0
971	0
972	0
973	0
974	0
974.513	2901.69
976	0
977	0
978	0
979	0
980	0
981	0
982	0
983	0
984	0
985	0
986	0
987	0
988	0
989	0
990	0
991	0
992	0
993	0
994	0
995	0
996	0
997	0
998.366	1927.59
999	0
1000	0
1001	0
1002	0
1003	0
1004	0
1005	0
1006	0
1007	0
1008	0
1009	0
1010	0
1011	0
1012	0
1013	0
1014	0
1015	0
1016	0
1017	0
1018	0
1019	0
1020	0
1021	0
1022	0
1023	0
1024	0
1025	0
1026	0
1027	0
1028	0
1029	0
1030	0
1031	0
1031.57	273.674
1033	0
1034	0
1035	0
1036	0
1037	0
1038	0
1039	0
1040	0
1041	0
1042	0
1043	0
1044	0
1045	0
1046	0
1047	0
1048	0
1049	0
1050	0
1051	0
1052	0
1053	0
1054.42	279.88
1055	0
1056	0
1057	0
1058	0
1059	0
1060	0
1061	0
1062	0
1063	0
1064	0
1065	0
1066	0
1067	0
1068	0
1069	0
1070	0
1071	0
1072	0
1073	0
1074	0
1075	0
1076	0
1077	0
1078	0
1079	0
1080	0
1081	0
1082	0
1083	0
1084	0
1085	0
1086	0
1087	0
1088	0
1089	0
1090	0
1091	0
1092	0
1093	0
1094	0
1095	0
1096	0
1097	0
1098	0
1099	0
1100	0
1101	0
1102	0
1103	0
1104	0
1105	0
1106	0
1107	0
1108	0
1109	0
1110	0
1111	0
1112	0
1113	0
1114	0
1115	0
1116	0
1117	0
1118	0
1119	0
1120	0
1121	0
1122	0
1123	0
1124	0
1125	0
1126	0
1127	0
1128	0
1129	0
1130	0
1131	0
1132	0
1133	0
1134	0
1135	0
1136	0
1137	0
1138	0
1139	0
1140	0
1141	0
1142	0
1143	0
1144	0
1145	0
1146	0
1147	0
1148	0
1149	0
1150	0
1151	0
1152	0
1153	0
1154	0
1155	0
1156	0
1157	0
1158	0
1159	0
1160	0
1161	0
1162	0
1163	0
1164	0
1165	0
1166	0
1167	0
1168	0
1169	0
1170	0
1171	0
1172	0
1173	0
1174	0
1175	0
1176	0
1177	0
1178	0
1179	0
1180	0
1181	0
1182	0
1183	0
1184	0
1185	0
1186	0
1187	0
1188	0
1189	0
1190	0
1191	0
1192	0
1193	0
1194	0
1195	0
1196	0
1197	0
1198	0
1199	0
1200	0
1201	0
1202	0
1203	0
1204	0
1205	0
1206	0
1207	0
1208	0
1209	0
1210	0
1211	0
1212	0
1213	0
1214	0
1215	0
1216	0
1217	0
1218	0
1219	0
1220	0
1221	0
1222	0
1223	0
1224	0
1225	0
1226	0
1227	0
1228	0
1229	0
1230	0
1231	0
1232	0
1233	0
1234	0
1235	0
1236	0
1237	0
1238	0
1239	0
1240	0
1241	0
1242	0
1243	0
1244	0
1245	0
1246	0
1247	0
1248	0
1249	0
1250	0
1251	0
1252	0
1253	0
1254	0
1255	0
1256	0
1257	0
1258	0
1259	0
1260	0
1261	0
1262	0
1263	0
1264	0
1265	0
1266	0
1267	0
1268	0
1269	0
1270	0
1271	0
1272	0
1273	0
1274	0
1275	0
1276	0
1277	0
1278	0
1279	0
1280	0
1281	0
1282	0
1283	0
1284	0
1285	0
1286	0
1287	0
1288	0
1289	0
1290	0
1291	0
1292	0
1293	0
1294	0
1295	0
1296	0
1297	0
1298	0
1299	0
1300	0
1301	0
1302	0
1303	0
1304	0
1305	0
1306	0
1307	0
1308	0
1309	0
1310	0
1311	0
1312	0
1313	0
1314	0
1315	0
1316	0
1317	0
1318	0
1319	0
1320	0
1321	0
1322	0
1323	0
1324	0
1325	0

## Sheet: Fig. 1e
2 Theta (°)	Intensity (a.u.)
5	910
5.01	885
5.02	898
5.03	916
5.04	913
5.05	911
5.06	890
5.07	898
5.08	902
5.09	901
5.1	900
5.11	897
5.12	895
5.13	890
5.14	881
5.15	892
5.16	899
5.17	897
5.18	902
5.19	902
5.2	885
5.21	876
5.22	879
5.23	895
5.24	896
5.25	898
5.26	896
5.27	885
5.28	886
5.29	884
5.3	871
5.31	883
5.32	888
5.33	883
5.34	876
5.35	882
5.36	897
5.37	892
5.38	887
5.39	893
5.4	895
5.41	884
5.42	881
5.43	876
5.44	873
5.45	899
5.46	882
5.47	873
5.48	882
5.49	880
5.5	883
5.51	888
5.52	900
5.53	886
5.54	881
5.55	920
5.56	919
5.57	905
5.58	899
5.59	885
5.6	886
5.61	897
5.62	900
5.63	888
5.64	885
5.65	899
5.66	907
5.67	906
5.68	871
5.69	875
5.7	878
5.71	880
5.72	908
5.73	897
5.74	884
5.75	879
5.76	882
5.77	892
5.78	897
5.79	891
5.8	884
5.81	905
5.82	905
5.83	874
5.84	880
5.85	891
5.86	888
5.87	892
5.88	884
5.89	895
5.9	887
5.91	897
5.92	900
5.93	916
5.94	902
5.95	888
5.96	903
5.97	885
5.98	869
5.99	870
6	879
6.01	870
6.02	874
6.03	887
6.04	891
6.05	898
6.06	890
6.07	894
6.08	894
6.09	876
6.1	875
6.11	903
6.12	898
6.13	889
6.14	875
6.15	882
6.16	893
6.17	874
6.18	865
6.19	892
6.2	886
6.21	882
6.22	875
6.23	883
6.24	888
6.25	898
6.26	909
6.27	906
6.28	909
6.29	910
6.3	895
6.31	913
6.32	895
6.33	876
6.34	896
6.35	891
6.36	884
6.37	885
6.38	903
6.39	890
6.4	881
6.41	900
6.42	896
6.43	893
6.44	884
6.45	896
6.46	902
6.47	888
6.48	882
6.49	867
6.5	860
6.51	862
6.52	867
6.53	892
6.54	900
6.55	888
6.56	898
6.57	887
6.58	886
6.59	905
6.6	908
6.61	896
6.62	894
6.63	880
6.64	871
6.65	877
6.66	906
6.67	912
6.68	906
6.69	922
6.7	910
6.71	878
6.72	883
6.73	897
6.74	904
6.75	901
6.76	902
6.77	904
6.78	891
6.79	871
6.8	876
6.81	886
6.82	899
6.83	899
6.84	884
6.85	886
6.86	903
6.87	906
6.88	902
6.89	888
6.9	894
6.91	887
6.92	882
6.93	884
6.94	889
6.95	869
6.96	876
6.97	881
6.98	891
6.99	919
7	911
7.01	906
7.02	930
7.03	914
7.04	900
7.05	906
7.06	904
7.07	894
7.08	890
7.09	894
7.1	890
7.11	905
7.12	914
7.13	904
7.14	892
7.15	889
7.16	900
7.17	906
7.18	899
7.19	890
7.2	894
7.21	904
7.22	902
7.23	927
7.24	924
7.25	899
7.26	872
7.27	876
7.28	889
7.29	903
7.3	900
7.31	896
7.32	903
7.33	925
7.34	912
7.35	901
7.36	911
7.37	924
7.38	928
7.39	918
7.4	887
7.41	899
7.42	908
7.43	914
7.44	909
7.45	901
7.46	885
7.47	903
7.48	900
7.49	896
7.5	884
7.51	885
7.52	889
7.53	899
7.54	887
7.55	877
7.56	869
7.57	897
7.58	900
7.59	902
7.6	901
7.61	879
7.62	896
7.63	888
7.64	922
7.65	915
7.66	923
7.67	887
7.68	904
7.69	908
7.7	909
7.71	904
7.72	913
7.73	894
7.74	876
7.75	900
7.76	903
7.77	889
7.78	888
7.79	879
7.8	880
7.81	911
7.82	906
7.83	923
7.84	907
7.85	935
7.86	926
7.87	897
7.88	902
7.89	890
7.9	891
7.91	897
7.92	916
7.93	891
7.94	889
7.95	903
7.96	908
7.97	909
7.98	910
7.99	907
8	892
8.01	903
8.02	920
8.03	907
8.04	897
8.05	889
8.06	901
8.07	885
8.08	895
8.09	881
8.1	897
8.11	927
8.12	919
8.13	906
8.14	912
8.15	910
8.16	903
8.17	910
8.18	918
8.19	907
8.2	907
8.21	907
8.22	897
8.23	912
8.24	932
8.25	926
8.26	919
8.27	906
8.28	920
8.29	928
8.3	940
8.31	909
8.32	879
8.33	912
8.34	902
8.35	890
8.36	907
8.37	914
8.38	922
8.39	920
8.4	906
8.41	910
8.42	923
8.43	920
8.44	925
8.45	912
8.46	917
8.47	899
8.48	891
8.49	904
8.5	921
8.51	914
8.52	911
8.53	908
8.54	923
8.55	916
8.56	896
8.57	900
8.58	929
8.59	906
8.6	903
8.61	922
8.62	913
8.63	902
8.64	918
8.65	913
8.66	907
8.67	914
8.68	911
8.69	921
8.7	933
8.71	926
8.72	913
8.73	904
8.74	925
8.75	898
8.76	897
8.77	916
8.78	922
8.79	933
8.8	915
8.81	917
8.82	917
8.83	903
8.84	897
8.85	906
8.86	902
8.87	908
8.88	924
8.89	908
8.9	901
8.91	936
8.92	943
8.93	917
8.94	927
8.95	923
8.96	932
8.97	928
8.98	921
8.99	915
9	928
9.01	936
9.02	930
9.03	921
9.04	899
9.05	903
9.06	915
9.07	911
9.08	917
9.09	938
9.1	922
9.11	908
9.12	912
9.13	916
9.14	922
9.15	925
9.16	921
9.17	902
9.18	888
9.19	905
9.2	909
9.21	904
9.22	914
9.23	919
9.24	911
9.25	934
9.26	946
9.27	938
9.28	933
9.29	927
9.3	948
9.31	924
9.32	910
9.33	924
9.34	958
9.35	944
9.36	928
9.37	954
9.38	900
9.39	901
9.4	879
9.41	911
9.42	918
9.43	914
9.44	916
9.45	919
9.46	923
9.47	922
9.48	952
9.49	938
9.5	912
9.51	913
9.52	941
9.53	934
9.54	906
9.55	917
9.56	924
9.57	960
9.58	953
9.59	944
9.6	947
9.61	930
9.62	908
9.63	900
9.64	920
9.65	932
9.66	928
9.67	925
9.68	935
9.69	939
9.7	928
9.71	936
9.72	921
9.73	910
9.74	918
9.75	917
9.76	911
9.77	910
9.78	919
9.79	907
9.8	910
9.81	931
9.82	926
9.83	911
9.84	921
9.85	916
9.86	902
9.87	910
9.88	932
9.89	938
9.9	906
9.91	900
9.92	931
9.93	938
9.94	922
9.95	933
9.96	922
9.97	930
9.98	923
9.99	921
10	919
10.01	915
10.02	924
10.03	928
10.04	908
10.05	912
10.06	917
10.07	941
10.08	945
10.09	921
10.1	902
10.11	901
10.12	914
10.13	916
10.14	927
10.15	921
10.16	917
10.17	914
10.18	940
10.19	928
10.2	934
10.21	936
10.22	936
10.23	925
10.24	928
10.25	929
10.26	931
10.27	905
10.28	902
10.29	914
10.3	923
10.31	942
10.32	942
10.33	929
10.34	941
10.35	942
10.36	936
10.37	925
10.38	926
10.39	918
10.4	908
10.41	923
10.42	929
10.43	920
10.44	941
10.45	944
10.46	918
10.47	913
10.48	936
10.49	928
10.5	923
10.51	947
10.52	943
10.53	914
10.54	918
10.55	920
10.56	914
10.57	934
10.58	942
10.59	936
10.6	939
10.61	929
10.62	932
10.63	915
10.64	901
10.65	901
10.66	926
10.67	940
10.68	929
10.69	912
10.7	922
10.71	928
10.72	932
10.73	915
10.74	923
10.75	929
10.76	938
10.77	942
10.78	940
10.79	930
10.8	925
10.81	938
10.82	924
10.83	921
10.84	919
10.85	947
10.86	949
10.87	932
10.88	919
10.89	920
10.9	935
10.91	935
10.92	946
10.93	942
10.94	940
10.95	939
10.96	940
10.97	929
10.98	919
10.99	930
11	919
11.01	909
11.02	910
11.03	935
11.04	944
11.05	933
11.06	931
11.07	949
11.08	923
11.09	920
11.1	932
11.11	943
11.12	950
11.13	934
11.14	935
11.15	941
11.16	924
11.17	928
11.18	931
11.19	944
11.2	929
11.21	923
11.22	922
11.23	944
11.24	959
11.25	960
11.26	946
11.27	928
11.28	934
11.29	939
11.3	924
11.31	922
11.32	927
11.33	932
11.34	941
11.35	925
11.36	911
11.37	919
11.38	924
11.39	932
11.4	921
11.41	912
11.42	919
11.43	916
11.44	921
11.45	933
11.46	962
11.47	929
11.48	925
11.49	938
11.5	939
11.51	926
11.52	928
11.53	934
11.54	943
11.55	944
11.56	934
11.57	917
11.58	925
11.59	944
11.6	951
11.61	948
11.62	953
11.63	928
11.64	928
11.65	941
11.66	950
11.67	944
11.68	938
11.69	927
11.7	932
11.71	940
11.72	936
11.73	937
11.74	932
11.75	935
11.76	935
11.77	935
11.78	933
11.79	927
11.8	925
11.81	939
11.82	943
11.83	941
11.84	932
11.85	937
11.86	937
11.87	940
11.88	945
11.89	932
11.9	926
11.91	913
11.92	932
11.93	943
11.94	937
11.95	941
11.96	943
11.97	949
11.98	947
11.99	935
12	923
12.01	931
12.02	939
12.03	941
12.04	934
12.05	924
12.06	940
12.07	945
12.08	930
12.09	936
12.1	936
12.11	948
12.12	940
12.13	914
12.14	935
12.15	954
12.16	942
12.17	942
12.18	950
12.19	950
12.2	943
12.21	941
12.22	937
12.23	936
12.24	932
12.25	919
12.26	930
12.27	925
12.28	925
12.29	945
12.3	945
12.31	933
12.32	942
12.33	928
12.34	924
12.35	930
12.36	945
12.37	948
12.38	941
12.39	926
12.4	918
12.41	929
12.42	949
12.43	950
12.44	943
12.45	938
12.46	939
12.47	933
12.48	937
12.49	937
12.5	928
12.51	929
12.52	929
12.53	948
12.54	960
12.55	961
12.56	947
12.57	928
12.58	915
12.59	928
12.6	948
12.61	951
12.62	946
12.63	939
12.64	927
12.65	936
12.66	952
12.67	950
12.68	944
12.69	937
12.7	937
12.71	955
12.72	936
12.73	931
12.74	946
12.75	966
12.76	965
12.77	959
12.78	950
12.79	940
12.8	935
12.81	940
12.82	954
12.83	952
12.84	953
12.85	942
12.86	917
12.87	926
12.88	948
12.89	945
12.9	928
12.91	943
12.92	963
12.93	953
12.94	957
12.95	957
12.96	950
12.97	945
12.98	947
12.99	940
13	937
13.01	939
13.02	953
13.03	958
13.04	946
13.05	941
13.06	943
13.07	938
13.08	940
13.09	962
13.1	972
13.11	951
13.12	929
13.13	933
13.14	946
13.15	941
13.16	931
13.17	944
13.18	953
13.19	943
13.2	945
13.21	934
13.22	927
13.23	941
13.24	939
13.25	930
13.26	930
13.27	935
13.28	944
13.29	960
13.3	953
13.31	934
13.32	939
13.33	953
13.34	943
13.35	929
13.36	950
13.37	956
13.38	933
13.39	926
13.4	934
13.41	940
13.42	945
13.43	949
13.44	943
13.45	928
13.46	933
13.47	945
13.48	945
13.49	940
13.5	938
13.51	942
13.52	940
13.53	943
13.54	941
13.55	932
13.56	941
13.57	944
13.58	946
13.59	950
13.6	972
13.61	968
13.62	950
13.63	948
13.64	944
13.65	948
13.66	943
13.67	934
13.68	949
13.69	955
13.7	940
13.71	936
13.72	942
13.73	947
13.74	954
13.75	951
13.76	948
13.77	959
13.78	953
13.79	955
13.8	963
13.81	950
13.82	952
13.83	956
13.84	956
13.85	958
13.86	949
13.87	945
13.88	958
13.89	960
13.9	940
13.91	940
13.92	956
13.93	954
13.94	953
13.95	977
13.96	979
13.97	964
13.98	965
13.99	961
14	956
14.01	950
14.02	944
14.03	942
14.04	938
14.05	943
14.06	942
14.07	937
14.08	945
14.09	958
14.1	965
14.11	967
14.12	959
14.13	945
14.14	952
14.15	962
14.16	961
14.17	956
14.18	952
14.19	950
14.2	946
14.21	940
14.22	938
14.23	935
14.24	933
14.25	951
14.26	964
14.27	962
14.28	954
14.29	951
14.3	958
14.31	950
14.32	935
14.33	943
14.34	966
14.35	968
14.36	951
14.37	950
14.38	954
14.39	948
14.4	947
14.41	954
14.42	944
14.43	940
14.44	949
14.45	951
14.46	941
14.47	931
14.48	929
14.49	925
14.5	922
14.51	938
14.52	962
14.53	964
14.54	959
14.55	960
14.56	961
14.57	952
14.58	940
14.59	945
14.6	940
14.61	934
14.62	946
14.63	949
14.64	959
14.65	964
14.66	955
14.67	946
14.68	951
14.69	952
14.7	955
14.71	952
14.72	947
14.73	948
14.74	954
14.75	958
14.76	953
14.77	955
14.78	958
14.79	959
14.8	975
14.81	975
14.82	952
14.83	944
14.84	946
14.85	945
14.86	960
14.87	953
14.88	954
14.89	973
14.9	969
14.91	962
14.92	972
14.93	976
14.94	965
14.95	963
14.96	962
14.97	958
14.98	964
14.99	964
15	971
15.01	978
15.02	966
15.03	956
15.04	956
15.05	956
15.06	962
15.07	979
15.08	988
15.09	985
15.1	972
15.11	980
15.12	965
15.13	943
15.14	950
15.15	958
15.16	971
15.17	969
15.18	951
15.19	954
15.2	970
15.21	969
15.22	961
15.23	953
15.24	958
15.25	957
15.26	948
15.27	960
15.28	973
15.29	978
15.3	980
15.31	956
15.32	956
15.33	963
15.34	977
15.35	961
15.36	954
15.37	971
15.38	972
15.39	963
15.4	956
15.41	958
15.42	959
15.43	957
15.44	966
15.45	963
15.46	952
15.47	975
15.48	976
15.49	970
15.5	970
15.51	970
15.52	956
15.53	956
15.54	973
15.55	971
15.56	944
15.57	937
15.58	952
15.59	959
15.6	947
15.61	945
15.62	946
15.63	948
15.64	953
15.65	950
15.66	961
15.67	957
15.68	974
15.69	973
15.7	980
15.71	980
15.72	983
15.73	976
15.74	967
15.75	965
15.76	975
15.77	975
15.78	958
15.79	977
15.8	989
15.81	972
15.82	967
15.83	985
15.84	974
15.85	952
15.86	954
15.87	974
15.88	984
15.89	956
15.9	957
15.91	990
15.92	1006
15.93	992
15.94	981
15.95	969
15.96	966
15.97	953
15.98	972
15.99	1008
16	999
16.01	961
16.02	954
16.03	968
16.04	967
16.05	944
16.06	939
16.07	969
16.08	981
16.09	976
16.1	974
16.11	952
16.12	958
16.13	975
16.14	974
16.15	955
16.16	950
16.17	982
16.18	991
16.19	994
16.2	981
16.21	978
16.22	970
16.23	955
16.24	957
16.25	969
16.26	978
16.27	963
16.28	949
16.29	969
16.3	983
16.31	969
16.32	953
16.33	980
16.34	1012
16.35	1000
16.36	965
16.37	961
16.38	980
16.39	976
16.4	961
16.41	971
16.42	988
16.43	1000
16.44	1004
16.45	996
16.46	979
16.47	982
16.48	978
16.49	978
16.5	982
16.51	963
16.52	970
16.53	986
16.54	980
16.55	974
16.56	960
16.57	954
16.58	956
16.59	971
16.6	973
16.61	965
16.62	981
16.63	964
16.64	956
16.65	981
16.66	987
16.67	985
16.68	981
16.69	978
16.7	991
16.71	989
16.72	971
16.73	970
16.74	986
16.75	981
16.76	966
16.77	968
16.78	953
16.79	946
16.8	950
16.81	972
16.82	977
16.83	988
16.84	959
16.85	947
16.86	962
16.87	981
16.88	972
16.89	961
16.9	989
16.91	989
16.92	977
16.93	983
16.94	987
16.95	984
16.96	1002
16.97	1018
16.98	1001
16.99	992
17	978
17.01	1005
17.02	1003
17.03	1022
17.04	1012
17.05	1010
17.06	1006
17.07	989
17.08	975
17.09	956
17.1	974
17.11	990
17.12	979
17.13	991
17.14	988
17.15	983
17.16	993
17.17	990
17.18	990
17.19	990
17.2	981
17.21	1003
17.22	994
17.23	988
17.24	1010
17.25	995
17.26	1001
17.27	988
17.28	985
17.29	990
17.3	984
17.31	982
17.32	988
17.33	989
17.34	1008
17.35	1005
17.36	1006
17.37	993
17.38	978
17.39	1000
17.4	1010
17.41	993
17.42	990
17.43	987
17.44	990
17.45	990
17.46	984
17.47	1013
17.48	1014
17.49	1009
17.5	995
17.51	981
17.52	988
17.53	989
17.54	997
17.55	1003
17.56	993
17.57	1005
17.58	978
17.59	978
17.6	974
17.61	992
17.62	981
17.63	989
17.64	996
17.65	986
17.66	976
17.67	989
17.68	998
17.69	1016
17.7	1009
17.71	1009
17.72	1006
17.73	1015
17.74	993
17.75	975
17.76	988
17.77	1007
17.78	995
17.79	1014
17.8	987
17.81	990
17.82	1002
17.83	996
17.84	984
17.85	998
17.86	990
17.87	1000
17.88	1007
17.89	1001
17.9	974
17.91	998
17.92	1023
17.93	1030
17.94	1020
17.95	1022
17.96	1004
17.97	1002
17.98	989
17.99	998
18	991
18.01	983
18.02	980
18.03	993
18.04	1012
18.05	994
18.06	987
18.07	1009
18.08	1005
18.09	985
18.1	1001
18.11	1029
18.12	1007
18.13	980
18.14	987
18.15	992
18.16	989
18.17	1016
18.18	1015
18.19	1015
18.2	1002
18.21	1015
18.22	1032
18.23	1048
18.24	1016
18.25	988
18.26	974
18.27	1015
18.28	1022
18.29	967
18.3	979
18.31	1004
18.32	997
18.33	1018
18.34	1003
18.35	994
18.36	999
18.37	1012
18.38	1032
18.39	1004
18.4	1001
18.41	1026
18.42	1031
18.43	1024
18.44	1023
18.45	1014
18.46	1007
18.47	1006
18.48	976
18.49	1023
18.5	1031
18.51	1012
18.52	978
18.53	995
18.54	1033
18.55	1019
18.56	1032
18.57	1029
18.58	1030
18.59	1020
18.6	998
18.61	1020
18.62	1032
18.63	1037
18.64	1017
18.65	1022
18.66	1026
18.67	1027
18.68	1035
18.69	1035
18.7	1038
18.71	1033
18.72	1029
18.73	1014
18.74	1023
18.75	1027
18.76	1035
18.77	1039
18.78	1036
18.79	1049
18.8	1049
18.81	1033
18.82	1015
18.83	998
18.84	1014
18.85	1029
18.86	1046
18.87	1026
18.88	1023
18.89	1011
18.9	997
18.91	1022
18.92	1021
18.93	1016
18.94	1048
18.95	1033
18.96	990
18.97	999
18.98	1013
18.99	1009
19	1020
19.01	1020
19.02	1038
19.03	1042
19.04	1019
19.05	1025
19.06	1018
19.07	1024
19.08	1044
19.09	1061
19.1	1039
19.11	1025
19.12	1047
19.13	1069
19.14	1041
19.15	1030
19.16	1033
19.17	1050
19.18	1043
19.19	1042
19.2	1038
19.21	1026
19.22	1028
19.23	1039
19.24	1040
19.25	1052
19.26	1035
19.27	1040
19.28	1034
19.29	1033
19.3	1031
19.31	1035
19.32	1039
19.33	1051
19.34	1047
19.35	1017
19.36	1035
19.37	1049
19.38	1018
19.39	1052
19.4	1052
19.41	1020
19.42	1006
19.43	1020
19.44	1014
19.45	1037
19.46	1044
19.47	1042
19.48	1037
19.49	1042
19.5	1030
19.51	1025
19.52	1055
19.53	1052
19.54	1050
19.55	1059
19.56	1033
19.57	1035
19.58	1044
19.59	1046
19.6	1065
19.61	1062
19.62	1057
19.63	1067
19.64	1055
19.65	1031
19.66	1034
19.67	1025
19.68	1045
19.69	1063
19.7	1052
19.71	1043
19.72	1048
19.73	1073
19.74	1047
19.75	1043
19.76	1045
19.77	1034
19.78	1029
19.79	1045
19.8	1037
19.81	1055
19.82	1023
19.83	1022
19.84	1055
19.85	1063
19.86	1032
19.87	1032
19.88	1058
19.89	1048
19.9	1042
19.91	1042
19.92	1058
19.93	1058
19.94	1041
19.95	1025
19.96	1026
19.97	1025
19.98	1033
19.99	1023
20	1062
20.01	1051
20.02	1037
20.03	1037
20.04	1066
20.05	1078
20.06	1067
20.07	1057
20.08	1034
20.09	1036
20.1	1062
20.11	1042
20.12	1046
20.13	1060
20.14	1052
20.15	1046
20.16	1032
20.17	1046
20.18	1053
20.19	1046
20.2	1066
20.21	1053
20.22	1051
20.23	1079
20.24	1083
20.25	1065
20.26	1059
20.27	1051
20.28	1068
20.29	1074
20.3	1068
20.31	1069
20.32	1057
20.33	1070
20.34	1064
20.35	1055
20.36	1061
20.37	1076
20.38	1055
20.39	1051
20.4	1048
20.41	1044
20.42	1072
20.43	1077
20.44	1078
20.45	1054
20.46	1041
20.47	1051
20.48	1065
20.49	1059
20.5	1047
20.51	1053
20.52	1064
20.53	1078
20.54	1069
20.55	1057
20.56	1062
20.57	1082
20.58	1065
20.59	1053
20.6	1073
20.61	1097
20.62	1097
20.63	1096
20.64	1076
20.65	1085
20.66	1095
20.67	1074
20.68	1052
20.69	1063
20.7	1056
20.71	1038
20.72	1046
20.73	1071
20.74	1057
20.75	1055
20.76	1044
20.77	1056
20.78	1053
20.79	1046
20.8	1057
20.81	1075
20.82	1067
20.83	1065
20.84	1065
20.85	1075
20.86	1094
20.87	1089
20.88	1089
20.89	1078
20.9	1064
20.91	1059
20.92	1040
20.93	1036
20.94	1064
20.95	1068
20.96	1085
20.97	1090
20.98	1103
20.99	1089
21	1081
21.01	1061
21.02	1062
21.03	1077
21.04	1078
21.05	1066
21.06	1076
21.07	1090
21.08	1094
21.09	1100
21.1	1098
21.11	1088
21.12	1084
21.13	1092
21.14	1093
21.15	1081
21.16	1068
21.17	1077
21.18	1089
21.19	1083
21.2	1062
21.21	1080
21.22	1099
21.23	1090
21.24	1084
21.25	1074
21.26	1077
21.27	1098
21.28	1089
21.29	1063
21.3	1057
21.31	1082
21.32	1113
21.33	1119
21.34	1101
21.35	1069
21.36	1082
21.37	1097
21.38	1090
21.39	1077
21.4	1070
21.41	1072
21.42	1084
21.43	1072
21.44	1055
21.45	1061
21.46	1075
21.47	1073
21.48	1071
21.49	1085
21.5	1088
21.51	1089
21.52	1089
21.53	1079
21.54	1082
21.55	1077
21.56	1071
21.57	1087
21.58	1095
21.59	1093
21.6	1102
21.61	1100
21.62	1100
21.63	1103
21.64	1110
21.65	1112
21.66	1099
21.67	1096
21.68	1102
21.69	1103
21.7	1107
21.71	1100
21.72	1109
21.73	1107
21.74	1086
21.75	1078
21.76	1083
21.77	1088
21.78	1099
21.79	1087
21.8	1088
21.81	1094
21.82	1088
21.83	1094
21.84	1120
21.85	1131
21.86	1103
21.87	1093
21.88	1095
21.89	1078
21.9	1074
21.91	1095
21.92	1076
21.93	1070
21.94	1109
21.95	1126
21.96	1112
21.97	1092
21.98	1071
21.99	1070
22	1077
22.01	1091
22.02	1092
22.03	1076
22.04	1093
22.05	1112
22.06	1106
22.07	1085
22.08	1085
22.09	1075
22.1	1064
22.11	1083
22.12	1101
22.13	1106
22.14	1101
22.15	1100
22.16	1114
22.17	1108
22.18	1100
22.19	1104
22.2	1101
22.21	1095
22.22	1090
22.23	1079
22.24	1098
22.25	1123
22.26	1118
22.27	1097
22.28	1097
22.29	1108
22.3	1104
22.31	1115
22.32	1125
22.33	1126
22.34	1116
22.35	1089
22.36	1079
22.37	1084
22.38	1085
22.39	1093
22.4	1094
22.41	1095
22.42	1111
22.43	1107
22.44	1113
22.45	1115
22.46	1103
22.47	1107
22.48	1111
22.49	1113
22.5	1119
22.51	1113
22.52	1110
22.53	1109
22.54	1104
22.55	1096
22.56	1100
22.57	1106
22.58	1108
22.59	1108
22.6	1103
22.61	1096
22.62	1087
22.63	1095
22.64	1101
22.65	1085
22.66	1083
22.67	1088
22.68	1099
22.69	1113
22.7	1100
22.71	1097
22.72	1104
22.73	1100
22.74	1093
22.75	1093
22.76	1099
22.77	1110
22.78	1107
22.79	1079
22.8	1081
22.81	1109
22.82	1119
22.83	1113
22.84	1114
22.85	1117
22.86	1109
22.87	1109
22.88	1114
22.89	1115
22.9	1099
22.91	1090
22.92	1096
22.93	1089
22.94	1095
22.95	1106
22.96	1112
22.97	1119
22.98	1117
22.99	1132
23	1146
23.01	1123
23.02	1104
23.03	1114
23.04	1119
23.05	1125
23.06	1133
23.07	1121
23.08	1091
23.09	1075
23.1	1099
23.11	1117
23.12	1122
23.13	1130
23.14	1123
23.15	1128
23.16	1130
23.17	1129
23.18	1120
23.19	1113
23.2	1110
23.21	1106
23.22	1115
23.23	1120
23.24	1105
23.25	1094
23.26	1104
23.27	1102
23.28	1098
23.29	1100
23.3	1092
23.31	1087
23.32	1092
23.33	1104
23.34	1122
23.35	1145
23.36	1131
23.37	1118
23.38	1118
23.39	1112
23.4	1126
23.41	1124
23.42	1109
23.43	1117
23.44	1119
23.45	1114
23.46	1112
23.47	1113
23.48	1106
23.49	1109
23.5	1108
23.51	1103
23.52	1100
23.53	1097
23.54	1096
23.55	1103
23.56	1109
23.57	1123
23.58	1114
23.59	1098
23.6	1102
23.61	1114
23.62	1118
23.63	1127
23.64	1126
23.65	1118
23.66	1106
23.67	1096
23.68	1092
23.69	1111
23.7	1131
23.71	1128
23.72	1116
23.73	1103
23.74	1114
23.75	1131
23.76	1127
23.77	1110
23.78	1118
23.79	1122
23.8	1131
23.81	1138
23.82	1138
23.83	1117
23.84	1109
23.85	1108
23.86	1130
23.87	1128
23.88	1126
23.89	1133
23.9	1111
23.91	1104
23.92	1119
23.93	1132
23.94	1139
23.95	1134
23.96	1117
23.97	1112
23.98	1126
23.99	1131
24	1128
24.01	1135
24.02	1112
24.03	1079
24.04	1087
24.05	1109
24.06	1110
24.07	1107
24.08	1116
24.09	1117
24.1	1118
24.11	1129
24.12	1130
24.13	1121
24.14	1085
24.15	1080
24.16	1095
24.17	1130
24.18	1141
24.19	1119
24.2	1110
24.21	1118
24.22	1112
24.23	1126
24.24	1128
24.25	1123
24.26	1121
24.27	1122
24.28	1130
24.29	1115
24.3	1112
24.31	1120
24.32	1118
24.33	1114
24.34	1110
24.35	1127
24.36	1127
24.37	1126
24.38	1130
24.39	1133
24.4	1126
24.41	1131
24.42	1113
24.43	1120
24.44	1128
24.45	1137
24.46	1130
24.47	1106
24.48	1092
24.49	1104
24.5	1117
24.51	1121
24.52	1117
24.53	1108
24.54	1121
24.55	1125
24.56	1117
24.57	1102
24.58	1105
24.59	1105
24.6	1115
24.61	1133
24.62	1119
24.63	1112
24.64	1127
24.65	1134
24.66	1121
24.67	1123
24.68	1117
24.69	1101
24.7	1106
24.71	1131
24.72	1162
24.73	1115
24.74	1108
24.75	1125
24.76	1117
24.77	1103
24.78	1121
24.79	1103
24.8	1102
24.81	1133
24.82	1131
24.83	1121
24.84	1119
24.85	1128
24.86	1140
24.87	1107
24.88	1108
24.89	1097
24.9	1108
24.91	1129
24.92	1127
24.93	1120
24.94	1119
24.95	1123
24.96	1130
24.97	1154
24.98	1140
[truncated: 4,502 more rows]

## Sheet: Fig. 1l
2 Theta (°)	Intensity (a.u.)	2 Theta (°)	Intensity (a.u.)
5	168	15.533	6
5.01	157	16.713	3
5.02	154	18.063	12
5.03	152	19.347	3
5.04	147	21.362	11
5.05	144	21.923	17
5.06	161	23.598	15
5.07	151	24.633	40
5.08	154	26.546	15
5.09	166	29.267	100
5.1	169	30.709	8
5.11	164	31.07	5
5.12	161	31.44	75
5.13	159	32.655	9
5.14	162	33.254	65
5.15	173	35.036	2
5.16	172	35.221	20
5.17	172	36.145	25
5.18	164	36.727	30
5.19	169	38.285	25
5.2	166	38.678	9
5.21	163	40.32	6
5.22	178	41.845	6
5.23	177	42.844	2
5.24	177	43.297	6
5.25	166	44.461	5
5.26	161	44.645	5
5.27	158	45.497	11
5.28	188	46.258	3
5.29	177	46.509	40
5.3	158	47.834	40
5.31	167	48.789	8
5.32	181	50.523	35
5.33	158	51.068	15
5.34	150	52.389	17
5.35	161	53.546	2
5.36	166	54.616	20
5.37	172	55.294	5
5.38	168	55.549	5
5.39	164
5.4	161
5.41	153
5.42	153
5.43	162
5.44	160
5.45	156
5.46	157
5.47	168
5.48	173
5.49	176
5.5	168
5.51	184
5.52	170
5.53	182
5.54	190
5.55	179
5.56	162
5.57	175
5.58	189
5.59	173
5.6	181
5.61	181
5.62	178
5.63	190
5.64	179
5.65	167
5.66	166
5.67	165
5.68	180
5.69	181
5.7	161
5.71	149
5.72	169
5.73	175
5.74	163
5.75	180
5.76	182
5.77	168
5.78	159
5.79	167
5.8	161
5.81	165
5.82	157
5.83	169
5.84	172
5.85	174
5.86	166
5.87	179
5.88	184
5.89	181
5.9	168
5.91	156
5.92	172
5.93	164
5.94	161
5.95	174
5.96	165
5.97	180
5.98	192
5.99	186
6	172
6.01	170
6.02	180
6.03	175
6.04	175
6.05	173
6.06	154
6.07	162
6.08	180
6.09	184
6.1	179
6.11	173
6.12	175
6.13	167
6.14	177
6.15	183
6.16	185
6.17	201
6.18	175
6.19	162
6.2	155
6.21	162
6.22	179
6.23	179
6.24	173
6.25	195
6.26	181
6.27	171
6.28	173
6.29	171
6.3	163
6.31	161
6.32	164
6.33	173
6.34	163
6.35	169
6.36	180
6.37	170
6.38	165
6.39	187
6.4	180
6.41	181
6.42	176
6.43	175
6.44	181
6.45	165
6.46	156
6.47	161
6.48	167
6.49	171
6.5	181
6.51	175
6.52	168
6.53	163
6.54	150
6.55	167
6.56	180
6.57	177
6.58	180
6.59	178
6.6	176
6.61	167
6.62	172
6.63	193
6.64	186
6.65	170
6.66	178
6.67	183
6.68	173
6.69	178
6.7	180
6.71	180
6.72	180
6.73	171
6.74	165
6.75	168
6.76	182
6.77	173
6.78	179
6.79	173
6.8	173
6.81	182
6.82	179
6.83	193
6.84	172
6.85	172
6.86	169
6.87	177
6.88	199
6.89	177
6.9	186
6.91	188
6.92	192
6.93	198
6.94	187
6.95	183
6.96	199
6.97	201
6.98	191
6.99	172
7	177
7.01	173
7.02	186
7.03	181
7.04	194
7.05	196
7.06	172
7.07	195
7.08	205
7.09	202
7.1	198
7.11	182
7.12	173
7.13	179
7.14	183
7.15	184
7.16	189
7.17	186
7.18	186
7.19	203
7.2	187
7.21	184
7.22	174
7.23	182
7.24	186
7.25	178
7.26	182
7.27	183
7.28	186
7.29	198
7.3	183
7.31	172
7.32	179
7.33	182
7.34	186
7.35	194
7.36	182
7.37	168
7.38	162
7.39	178
7.4	202
7.41	196
7.42	190
7.43	186
7.44	200
7.45	203
7.46	177
7.47	179
7.48	192
7.49	205
7.5	196
7.51	183
7.52	200
7.53	206
7.54	197
7.55	194
7.56	190
7.57	198
7.58	185
7.59	208
7.6	204
7.61	186
7.62	190
7.63	180
7.64	170
7.65	166
7.66	200
7.67	193
7.68	200
7.69	205
7.7	189
7.71	187
7.72	198
7.73	193
7.74	194
7.75	199
7.76	192
7.77	165
7.78	173
7.79	187
7.8	192
7.81	208
7.82	210
7.83	204
7.84	209
7.85	214
7.86	205
7.87	200
7.88	184
7.89	205
7.9	201
7.91	194
7.92	179
7.93	188
7.94	190
7.95	191
7.96	192
7.97	190
7.98	193
7.99	196
8	211
8.01	184
8.02	174
8.03	182
8.04	196
8.05	193
8.06	208
8.07	207
8.08	189
8.09	174
8.1	179
8.11	205
8.12	206
8.13	189
8.14	186
8.15	200
8.16	201
8.17	200
8.18	197
8.19	200
8.2	196
8.21	205
8.22	196
8.23	188
8.24	208
8.25	198
8.26	185
8.27	195
8.28	186
8.29	191
8.3	187
8.31	185
8.32	216
8.33	208
8.34	180
8.35	180
8.36	189
8.37	197
8.38	194
8.39	185
8.4	182
8.41	183
8.42	196
8.43	197
8.44	189
8.45	193
8.46	198
8.47	208
8.48	183
8.49	183
8.5	193
8.51	187
8.52	213
8.53	199
8.54	191
8.55	194
8.56	209
8.57	192
8.58	208
8.59	210
8.6	183
8.61	182
8.62	203
8.63	200
8.64	200
8.65	207
8.66	199
8.67	202
8.68	214
8.69	198
8.7	194
8.71	193
8.72	216
8.73	217
8.74	188
8.75	204
8.76	198
8.77	196
8.78	189
8.79	201
8.8	204
8.81	216
8.82	212
8.83	193
8.84	190
8.85	200
8.86	202
8.87	191
8.88	201
8.89	212
8.9	219
8.91	213
8.92	206
8.93	188
8.94	212
8.95	220
8.96	218
8.97	209
8.98	201
8.99	206
9	209
9.01	195
9.02	190
9.03	208
9.04	205
9.05	200
9.06	218
9.07	212
9.08	196
9.09	200
9.1	219
9.11	206
9.12	207
9.13	213
9.14	224
9.15	223
9.16	206
9.17	199
9.18	191
9.19	195
9.2	201
9.21	203
9.22	196
9.23	206
9.24	215
9.25	212
9.26	218
9.27	217
9.28	206
9.29	202
9.3	207
9.31	223
9.32	210
9.33	204
9.34	211
9.35	206
9.36	214
9.37	211
9.38	224
9.39	206
9.4	191
9.41	208
9.42	209
9.43	210
9.44	208
9.45	196
9.46	220
9.47	228
9.48	212
9.49	206
9.5	195
9.51	202
9.52	199
9.53	199
9.54	195
9.55	187
9.56	202
9.57	226
9.58	217
9.59	202
9.6	194
9.61	225
9.62	240
9.63	221
9.64	211
9.65	199
9.66	202
9.67	213
9.68	218
9.69	201
9.7	208
9.71	217
9.72	217
9.73	221
9.74	207
9.75	198
9.76	212
9.77	235
9.78	221
9.79	203
9.8	203
9.81	196
9.82	204
9.83	218
9.84	217
9.85	202
9.86	195
9.87	208
9.88	214
9.89	195
9.9	209
9.91	215
9.92	213
9.93	212
9.94	204
9.95	198
9.96	205
9.97	209
9.98	207
9.99	233
10	231
10.01	211
10.02	215
10.03	220
10.04	220
10.05	213
10.06	213
10.07	217
10.08	217
10.09	210
10.1	208
10.11	200
10.12	201
10.13	208
10.14	214
10.15	213
10.16	220
10.17	223
10.18	203
10.19	210
10.2	208
10.21	212
10.22	211
10.23	201
10.24	204
10.25	207
10.26	223
10.27	222
10.28	205
10.29	209
10.3	211
10.31	202
10.32	215
10.33	230
10.34	233
10.35	233
10.36	217
10.37	211
10.38	215
10.39	213
10.4	207
10.41	196
10.42	211
10.43	206
10.44	235
10.45	226
10.46	224
10.47	225
10.48	224
10.49	209
10.5	198
10.51	211
10.52	214
10.53	200
10.54	209
10.55	218
10.56	207
10.57	203
10.58	202
10.59	195
10.6	196
10.61	203
10.62	200
10.63	211
10.64	218
10.65	214
10.66	202
10.67	205
10.68	208
10.69	211
10.7	212
10.71	220
10.72	221
10.73	216
10.74	220
10.75	215
10.76	209
10.77	208
10.78	213
10.79	215
10.8	235
10.81	217
10.82	209
10.83	217
10.84	224
10.85	212
10.86	219
10.87	223
10.88	208
10.89	195
10.9	221
10.91	217
10.92	208
10.93	218
10.94	228
10.95	226
10.96	219
10.97	206
10.98	211
10.99	199
11	210
11.01	220
11.02	198
11.03	207
11.04	221
11.05	237
11.06	215
11.07	216
11.08	230
11.09	229
11.1	230
11.11	231
11.12	236
11.13	230
11.14	229
11.15	231
11.16	226
11.17	224
11.18	222
11.19	216
11.2	209
11.21	214
11.22	226
11.23	222
11.24	213
11.25	225
11.26	226
11.27	222
11.28	220
11.29	223
11.3	235
11.31	229
11.32	232
11.33	231
11.34	230
11.35	224
11.36	215
11.37	213
11.38	202
11.39	206
11.4	214
11.41	209
11.42	213
11.43	228
11.44	233
11.45	226
11.46	231
11.47	235
11.48	227
11.49	220
11.5	214
11.51	210
11.52	212
11.53	203
11.54	194
11.55	198
11.56	216
11.57	227
11.58	215
11.59	214
11.6	215
11.61	209
11.62	215
11.63	212
11.64	227
11.65	236
11.66	209
11.67	209
11.68	219
11.69	215
11.7	213
11.71	225
11.72	228
11.73	228
11.74	223
11.75	227
11.76	231
11.77	224
11.78	222
11.79	233
11.8	221
11.81	215
11.82	222
11.83	228
11.84	230
11.85	224
11.86	217
11.87	220
11.88	230
11.89	229
11.9	235
11.91	239
11.92	218
11.93	211
11.94	215
11.95	216
11.96	213
11.97	215
11.98	225
11.99	214
12	198
12.01	205
12.02	220
12.03	221
12.04	221
12.05	217
12.06	217
12.07	231
12.08	232
12.09	232
12.1	220
12.11	223
12.12	231
12.13	223
12.14	226
12.15	219
12.16	208
12.17	223
12.18	227
12.19	224
12.2	234
12.21	232
12.22	226
12.23	218
12.24	218
12.25	222
12.26	214
12.27	209
12.28	216
12.29	225
12.3	213
12.31	215
12.32	225
12.33	233
12.34	226
12.35	224
12.36	214
12.37	210
12.38	212
12.39	216
12.4	223
12.41	229
12.42	224
12.43	219
12.44	232
12.45	230
12.46	223
12.47	230
12.48	228
12.49	227
12.5	225
12.51	223
12.52	223
12.53	217
12.54	222
12.55	228
12.56	228
12.57	230
12.58	224
12.59	221
12.6	220
12.61	228
12.62	233
12.63	226
12.64	227
12.65	222
12.66	227
12.67	233
12.68	218
12.69	215
12.7	225
12.71	230
12.72	220
12.73	220
12.74	225
12.75	229
12.76	216
12.77	205
12.78	220
12.79	241
12.8	232
12.81	217
12.82	224
12.83	228
12.84	225
12.85	239
12.86	240
12.87	227
12.88	213
12.89	203
12.9	225
12.91	237
12.92	232
12.93	220
12.94	219
12.95	217
12.96	206
12.97	220
12.98	235
12.99	232
13	230
13.01	241
13.02	243
13.03	231
13.04	225
13.05	216
13.06	218
13.07	243
13.08	244
13.09	227
13.1	220
13.11	223
13.12	229
13.13	229
13.14	219
13.15	204
13.16	210
13.17	228
13.18	228
13.19	222
13.2	211
13.21	222
13.22	226
13.23	214
13.24	220
13.25	225
13.26	232
13.27	240
13.28	232
13.29	221
13.3	220
13.31	226
13.32	235
13.33	233
13.34	231
13.35	249
13.36	254
13.37	242
13.38	237
13.39	225
13.4	210
13.41	209
13.42	218
13.43	234
13.44	236
13.45	224
13.46	213
13.47	216
13.48	237
13.49	242
13.5	237
13.51	233
13.52	222
13.53	221
13.54	225
13.55	228
13.56	235
13.57	240
13.58	241
13.59	230
13.6	212
13.61	209
13.62	223
13.63	226
13.64	228
13.65	225
13.66	219
13.67	226
13.68	229
13.69	231
13.7	238
13.71	234
13.72	232
13.73	239
13.74	236
13.75	232
13.76	241
13.77	237
13.78	211
13.79	196
13.8	209
13.81	220
13.82	218
13.83	219
13.84	222
13.85	220
13.86	224
13.87	238
13.88	237
13.89	215
13.9	213
13.91	227
13.92	227
13.93	237
13.94	238
13.95	221
13.96	219
13.97	231
13.98	238
13.99	232
14	231
14.01	232
14.02	221
14.03	221
14.04	240
14.05	239
14.06	223
14.07	217
14.08	215
14.09	221
14.1	230
14.11	231
14.12	228
14.13	236
14.14	237
14.15	228
14.16	230
14.17	235
14.18	231
14.19	242
14.2	248
14.21	238
14.22	222
14.23	202
14.24	208
14.25	225
14.26	241
14.27	236
14.28	220
14.29	223
14.3	236
14.31	244
14.32	235
14.33	225
14.34	228
14.35	230
14.36	223
14.37	223
14.38	230
14.39	233
14.4	239
14.41	245
14.42	231
14.43	223
14.44	236
14.45	250
14.46	244
14.47	227
14.48	215
14.49	215
14.5	223
14.51	237
14.52	245
14.53	245
14.54	237
14.55	226
14.56	217
14.57	225
14.58	231
14.59	220
14.6	227
14.61	243
14.62	243
14.63	240
14.64	230
14.65	224
14.66	223
14.67	224
14.68	233
14.69	237
14.7	229
14.71	231
14.72	233
14.73	223
14.74	219
14.75	232
14.76	236
14.77	226
14.78	228
14.79	230
14.8	220
14.81	225
14.82	233
14.83	229
14.84	225
14.85	230
14.86	234
14.87	232
14.88	238
14.89	234
14.9	229
14.91	235
14.92	226
14.93	233
14.94	243
14.95	251
14.96	253
14.97	240
14.98	234
14.99	239
15	237
15.01	228
15.02	229
15.03	228
15.04	222
15.05	234
15.06	234
15.07	233
15.08	233
15.09	239
15.1	249
15.11	250
15.12	243
15.13	242
15.14	238
15.15	239
15.16	236
15.17	237
15.18	250
15.19	251
15.2	248
15.21	240
15.22	236
15.23	238
15.24	235
15.25	243
15.26	244
15.27	237
15.28	240
15.29	236
15.3	246
15.31	249
15.32	246
15.33	241
15.34	246
15.35	244
15.36	233
15.37	223
15.38	219
15.39	227
15.4	234
15.41	237
15.42	238
15.43	240
15.44	239
15.45	243
15.46	249
15.47	247
15.48	230
15.49	223
15.5	228
15.51	241
15.52	237
15.53	237
15.54	234
15.55	225
15.56	226
15.57	231
15.58	220
15.59	226
15.6	232
15.61	237
15.62	244
15.63	262
15.64	247
15.65	225
15.66	227
15.67	241
15.68	253
15.69	245
15.7	245
15.71	252
15.72	257
15.73	255
15.74	244
15.75	236
15.76	230
15.77	233
15.78	240
15.79	242
15.8	243
15.81	244
15.82	244
15.83	237
15.84	221
15.85	217
15.86	222
15.87	225
15.88	227
15.89	239
15.9	244
15.91	241
15.92	239
15.93	234
15.94	231
15.95	238
15.96	236
15.97	247
15.98	257
15.99	248
16	241
16.01	235
16.02	239
16.03	240
16.04	236
16.05	242
16.06	252
16.07	245
16.08	236
16.09	230
16.1	239
16.11	248
16.12	242
16.13	249
16.14	245
16.15	245
16.16	247
16.17	251
16.18	251
16.19	252
16.2	249
16.21	250
16.22	245
16.23	255
16.24	256
16.25	237
16.26	239
16.27	241
16.28	244
16.29	240
16.3	234
16.31	242
16.32	242
16.33	235
16.34	244
16.35	238
16.36	234
16.37	248
16.38	265
16.39	274
16.4	257
16.41	239
16.42	237
16.43	237
16.44	234
16.45	241
16.46	245
16.47	236
16.48	229
16.49	237
16.5	258
16.51	253
16.52	256
16.53	262
16.54	244
16.55	253
16.56	259
16.57	234
16.58	252
16.59	241
16.6	229
16.61	236
16.62	268
16.63	285
16.64	271
16.65	262
16.66	255
16.67	251
16.68	253
16.69	249
16.7	245
16.71	258
16.72	259
16.73	268
16.74	269
16.75	266
16.76	264
16.77	262
16.78	261
16.79	278
16.8	267
16.81	278
16.82	284
16.83	292
16.84	310
16.85	292
16.86	295
16.87	309
16.88	293
16.89	291
16.9	289
16.91	281
16.92	274
16.93	292
16.94	318
16.95	321
16.96	323
16.97	312
16.98	318
16.99	338
17	332
17.01	314
17.02	309
17.03	316
17.04	334
17.05	322
17.06	307
17.07	300
17.08	291
17.09	296
17.1	298
17.11	293
17.12	297
17.13	292
17.14	266
17.15	249
17.16	264
17.17	284
17.18	275
17.19	255
17.2	266
17.21	248
17.22	248
17.23	253
17.24	262
17.25	261
17.26	276
17.27	256
17.28	251
17.29	258
17.3	270
17.31	269
17.32	255
17.33	256
17.34	251
17.35	241
17.36	244
17.37	245
17.38	264
17.39	254
17.4	254
17.41	251
17.42	267
17.43	259
17.44	244
17.45	268
17.46	264
17.47	260
17.48	234
17.49	236
17.5	237
17.51	246
17.52	237
17.53	252
17.54	251
17.55	239
17.56	253
17.57	247
17.58	259
17.59	258
17.6	262
17.61	244
17.62	252
17.63	241
17.64	253
17.65	244
17.66	254
17.67	236
17.68	248
17.69	246
17.7	248
17.71	265
17.72	266
17.73	245
17.74	252
17.75	252
17.76	222
17.77	239
17.78	238
17.79	244
17.8	244
17.81	246
17.82	257
17.83	260
17.84	264
17.85	253
17.86	253
17.87	242
17.88	255
17.89	255
17.9	239
17.91	256
17.92	250
17.93	227
17.94	233
17.95	257
17.96	256
17.97	262
17.98	261
17.99	266
18	274
18.01	243
18.02	237
18.03	251
18.04	265
18.05	252
18.06	258
18.07	252
18.08	238
18.09	244
18.1	266
18.11	274
18.12	263
18.13	255
18.14	262
18.15	256
18.16	268
18.17	265
18.18	241
18.19	228
18.2	249
18.21	255
18.22	253
18.23	248
18.24	259
18.25	263
18.26	282
18.27	278
18.28	285
18.29	251
18.3	248
18.31	256
18.32	260
18.33	251
18.34	257
18.35	266
18.36	253
18.37	240
18.38	257
18.39	270
18.4	274
18.41	260
18.42	275
18.43	270
18.44	268
18.45	280
18.46	249
18.47	264
18.48	276
18.49	251
18.5	243
18.51	249
18.52	264
18.53	262
18.54	247
18.55	268
18.56	270
18.57	259
18.58	256
18.59	256
18.6	252
18.61	253
18.62	265
18.63	259
18.64	257
18.65	258
18.66	252
18.67	262
18.68	264
18.69	270
18.7	265
18.71	255
18.72	262
18.73	278
18.74	255
18.75	241
18.76	261
18.77	285
18.78	272
18.79	269
18.8	267
18.81	273
18.82	262
18.83	250
18.84	267
18.85	268
18.86	294
18.87	271
18.88	270
18.89	272
18.9	262
18.91	251
18.92	264
18.93	269
18.94	256
18.95	248
18.96	253
18.97	247
18.98	259
18.99	270
19	265
19.01	254
19.02	252
19.03	265
19.04	275
19.05	265
19.06	257
19.07	269
19.08	274
19.09	288
19.1	289
19.11	291
19.12	263
19.13	271
19.14	256
19.15	254
19.16	269
19.17	288
19.18	278
19.19	257
19.2	252
19.21	264
19.22	280
19.23	276
19.24	282
19.25	265
19.26	254
19.27	251
19.28	267
19.29	267
19.3	272
19.31	269
19.32	266
19.33	267
19.34	266
19.35	262
19.36	273
19.37	275
19.38	275
19.39	267
19.4	260
19.41	258
19.42	263
19.43	258
19.44	243
19.45	243
19.46	250
19.47	254
19.48	271
19.49	272
19.5	279
19.51	285
19.52	303
19.53	275
19.54	285
19.55	294
19.56	273
19.57	284
19.58	267
19.59	259
19.6	244
19.61	270
19.62	266
19.63	252
19.64	264
19.65	262
19.66	257
19.67	262
19.68	263
19.69	277
19.7	285
19.71	263
19.72	277
19.73	268
19.74	258
19.75	265
19.76	277
19.77	274
19.78	270
19.79	272
19.8	273
19.81	277
19.82	266
19.83	261
19.84	266
19.85	282
19.86	262
19.87	249
19.88	280
19.89	297
19.9	288
19.91	288
19.92	285
19.93	314
19.94	295
19.95	280
19.96	291
19.97	275
19.98	266
19.99	278
20	260
20.01	265
20.02	279
20.03	275
20.04	277
20.05	280
20.06	271
20.07	284
20.08	289
20.09	296
20.1	287
20.11	310
20.12	283
20.13	285
20.14	273
20.15	296
20.16	285
20.17	285
20.18	287
20.19	291
20.2	293
20.21	284
20.22	296
20.23	287
20.24	304
20.25	306
20.26	292
20.27	303
20.28	309
20.29	290
20.3	293
20.31	293
20.32	281
20.33	290
20.34	297
20.35	308
20.36	336
20.37	324
20.38	302
20.39	322
20.4	320
20.41	312
20.42	315
20.43	331
20.44	327
20.45	323
20.46	330
20.47	351
20.48	345
20.49	341
20.5	351
20.51	359
20.52	381
20.53	395
20.54	381
20.55	381
20.56	378
20.57	407
20.58	430
20.59	420
20.6	418
20.61	418
20.62	423
20.63	414
20.64	431
20.65	442
20.66	456
20.67	470
20.68	490
20.69	512
20.7	511
20.71	517
20.72	541
20.73	565
20.74	570
20.75	541
20.76	550
20.77	577
20.78	584
20.79	562
20.8	558
20.81	531
20.82	509
20.83	497
20.84	495
20.85	459
20.86	431
20.87	414
20.88	395
20.89	372
20.9	376
20.91	364
20.92	345
20.93	352
20.94	347
20.95	332
20.96	338
20.97	333
20.98	329
20.99	321
21	329
21.01	337
21.02	325
21.03	323
21.04	328
21.05	341
21.06	329
21.07	325
21.08	329
21.09	326
21.1	315
21.11	301
21.12	311
21.13	320
21.14	293
21.15	296
21.16	309
21.17	310
21.18	303
21.19	312
21.2	311
21.21	309
21.22	303
21.23	294
21.24	299
21.25	304
21.26	297
21.27	297
21.28	295
21.29	297
21.3	310
21.31	297
21.32	276
21.33	274
21.34	283
21.35	289
21.36	279
21.37	275
21.38	296
21.39	301
21.4	301
21.41	305
21.42	304
21.43	278
21.44	281
21.45	286
21.46	288
21.47	282
21.48	289
21.49	297
21.5	295
21.51	276
21.52	264
21.53	272
21.54	278
21.55	272
21.56	265
21.57	264
21.58	284
21.59	294
21.6	286
21.61	274
21.62	275
21.63	286
21.64	299
21.65	295
21.66	283
21.67	289
21.68	296
21.69	305
21.7	302
21.71	287
21.72	279
21.73	284
21.74	296
21.75	287
21.76	273
21.77	270
21.78	276
21.79	275
21.8	276
21.81	282
21.82	275
21.83	271
21.84	275
21.85	287
21.86	289
21.87	281
21.88	290
21.89	295
21.9	290
21.91	274
21.92	255
21.93	250
21.94	263
21.95	279
21.96	277
21.97	280
21.98	290
21.99	299
22	301
22.01	288
22.02	286
22.03	281
22.04	282
22.05	289
22.06	277
22.07	280
22.08	275
22.09	269
22.1	276
22.11	280
22.12	282
22.13	279
22.14	274
22.15	270
22.16	276
22.17	279
22.18	284
22.19	293
22.2	291
22.21	288
22.22	283
22.23	273
22.24	276
22.25	286
22.26	282
22.27	275
22.28	269
22.29	264
22.3	281
22.31	285
22.32	268
22.33	268
22.34	284
22.35	303
22.36	310
22.37	298
22.38	296
22.39	297
22.4	280
22.41	278
22.42	290
22.43	280
22.44	271
22.45	281
22.46	294
22.47	299
22.48	290
22.49	272
22.5	262
22.51	265
22.52	273
22.53	279
22.54	275
22.55	274
22.56	279
22.57	270
22.58	272
22.59	284
22.6	281
22.61	288
22.62	299
22.63	299
22.64	278
22.65	267
22.66	274
22.67	277
22.68	271
22.69	261
22.7	272
22.71	274
22.72	263
22.73	268
22.74	274
22.75	268
22.76	267
22.77	274
22.78	257
22.79	248
22.8	267
22.81	284
22.82	297
22.83	295
22.84	281
22.85	275
22.86	276
22.87	273
22.88	270
22.89	279
22.9	285
22.91	282
22.92	275
22.93	269
22.94	264
22.95	266
22.96	281
22.97	291
22.98	295
22.99	312
23	315
23.01	299
23.02	290
23.03	295
23.04	283
23.05	275
23.06	277
23.07	281
23.08	279
23.09	270
23.1	275
23.11	280
23.12	290
23.13	297
23.14	287
23.15	282
23.16	281
23.17	274
23.18	273
23.19	280
23.2	284
23.21	284
23.22	280
23.23	281
23.24	279
23.25	282
23.26	287
23.27	278
23.28	265
23.29	278
23.3	293
23.31	291
23.32	281
23.33	288
23.34	292
23.35	282
23.36	287
23.37	287
23.38	277
23.39	262
23.4	260
23.41	260
23.42	278
23.43	301
23.44	296
23.45	274
23.46	270
23.47	275
23.48	282
23.49	287
23.5	286
23.51	289
23.52	297
23.53	285
23.54	275
23.55	277
23.56	289
23.57	287
23.58	270
23.59	276
23.6	278
23.61	261
23.62	268
23.63	295
23.64	298
23.65	285
23.66	275
23.67	275
23.68	276
23.69	276
23.7	286
23.71	290
23.72	284
23.73	279
23.74	274
23.75	264
23.76	261
23.77	264
23.78	254
23.79	263
23.8	280
23.81	278
23.82	285
23.83	286
23.84	280
23.85	268
23.86	283
23.87	303
23.88	287
23.89	269
23.9	276
23.91	287
23.92	280
23.93	279
23.94	278
23.95	288
23.96	288
23.97	286
23.98	292
23.99	288
24	295
24.01	273
24.02	262
24.03	278
24.04	274
24.05	260
24.06	266
24.07	279
24.08	301
24.09	305
24.1	286
24.11	276
24.12	280
24.13	292
24.14	297
24.15	286
24.16	290
24.17	307
24.18	316
24.19	305
24.2	288
24.21	276
24.22	279
24.23	284
24.24	282
24.25	282
24.26	283
24.27	281
24.28	290
24.29	295
24.3	284
24.31	288
24.32	306
24.33	316
24.34	290
24.35	270
24.36	256
24.37	261
24.38	283
24.39	285
24.4	292
24.41	312
24.42	296
24.43	293
24.44	282
24.45	282
24.46	285
24.47	294
24.48	284
24.49	284
24.5	288
24.51	273
24.52	277
24.53	285
24.54	268
24.55	269
24.56	272
24.57	267
24.58	282
24.59	288
24.6	295
24.61	299
24.62	301
24.63	304
24.64	287
24.65	307
24.66	306
24.67	288
24.68	279
24.69	281
24.7	300
24.71	311
24.72	299
24.73	293
24.74	291
24.75	276
24.76	281
24.77	299
24.78	287
24.79	292
24.8	285
24.81	285
24.82	308
24.83	316
24.84	310
24.85	311
24.86	274
24.87	279
24.88	285
24.89	283
24.9	285
24.91	294
24.92	321
24.93	315
24.94	310
24.95	319
24.96	327
24.97	314
24.98	308
[truncated: 2,502 more rows]

## Sheet: Fig. 1m
Raman shift (cm-1)	Intensity (a.u.)	Raman shift (cm-1)	Intensity (a.u.)
1017.29	0.10699	1010.68	0.0148
1018.94	0.10325	1012.33	0.0154
1020.59	0.10024	1013.99	0.01592
1022.24	0.09797	1015.64	0.01637
1023.89	0.09643	1017.29	0.01676
1025.54	0.09562	1018.94	0.01708
1027.19	0.09554	1020.59	0.01733
1028.84	0.09619	1022.24	0.01751
1030.49	0.09757	1023.89	0.01783
1032.13	0.09969	1025.54	0.01853
1033.78	0.10254	1027.19	0.01878
1035.43	0.10612	1028.84	0.01787
1037.08	0.11043	1030.49	0.01667
1038.72	0.11547	1032.13	0.01685
1040.37	0.12125	1033.78	0.01701
1042.02	0.12775	1035.43	0.0162
1043.66	0.12806	1037.08	0.01691
1045.31	0.12986	1038.72	0.01705
1046.95	0.13698	1040.37	0.01616
1048.6	0.14253	1042.02	0.01469
1050.24	0.14918	1043.66	0.01515
1051.89	0.16268	1045.31	0.01527
1053.53	0.17432	1046.95	0.01664
1055.18	0.19128	1048.6	0.01781
1056.82	0.20921	1050.24	0.01893
1058.46	0.23232	1051.89	0.02181
1060.11	0.25761	1053.53	0.02806
1061.75	0.29135	1055.18	0.03715
1063.39	0.33077	1056.82	0.04856
1065.03	0.37775	1058.46	0.06232
1066.67	0.42883	1060.11	0.07871
1068.32	0.48259	1061.75	0.09579
1069.96	0.53898	1063.39	0.11425
1071.6	0.59421	1065.03	0.13276
1073.24	0.6478	1066.67	0.15204
1074.88	0.69836	1068.32	0.17548
1076.52	0.74202	1069.96	0.20786
1078.16	0.78121	1071.6	0.25449
1079.79	0.80804	1073.24	0.32118
1081.43	0.83058	1074.88	0.40373
1083.07	0.83734	1076.52	0.50014
1084.71	0.83522	1078.16	0.60509
1086.35	0.82116	1079.79	0.71255
1087.98	0.798	1081.43	0.81126
1089.62	0.76379	1083.07	0.89616
1091.26	0.72408	1084.71	0.9564
1092.89	0.6753	1086.35	0.98155
1094.53	0.62188	1087.98	0.96108
1096.17	0.56277	1089.62	0.89759
1097.8	0.50011	1091.26	0.80099
1099.44	0.43783	1092.89	0.68287
1101.07	0.37682	1094.53	0.55732
1102.71	0.31318	1096.17	0.43238
1104.34	0.25501	1097.8	0.31418
1105.97	0.20094	1099.44	0.21192
1107.61	0.15388	1101.07	0.12945
1109.24	0.11362	1102.71	0.07123
1110.87	0.08165	1104.34	0.03338
1112.51	0.05781	1105.97	0.01692
1114.14	0.04064	1107.61	0.01339
1115.77	0.02681	1109.24	0.01397
1117.4	0.01852	1110.87	0.01345
1119.03	0.01545	1112.51	0.01385
1120.66	0.01444	1114.14	0.01369
1122.3	0.01674	1115.77	0.01245
1123.93	0.01863	1117.4	0.01186
1125.56	0.01832	1119.03	0.01181
1127.19	0.02082	1120.66	0.01177
1128.82	0.02	1122.3	0.01118
1130.44	0.021	1123.93	0.01062
1132.07	0.01911	1125.56	0.01199
1133.7	0.01757	1127.19	0.01166
1135.33	0.01638	1128.82	0.01114
1136.96	0.01555	1130.44	0.01131
1138.58	0.01508	1132.07	0.01115
1140.21	0.01496	1133.7	0.01029
1141.84	0.01519	1135.33	0.01108
1143.47	0.01578	1136.96	0.01038
1145.09	0.01672	1138.58	0.00897
1146.72	0.01802	1140.21	0.00786
1148.34	0.01967	1141.84	0.00887
1149.97	0.02168	1143.47	0.00834
1151.6	0.02404	1145.09	0.0073
1153.22	0.02675	1146.72	0.0081
1154.84	0.02982	1148.34	0.00868
		1149.97	0.00804
		1151.6	0.00768
		1153.22	0.00718
		1154.84	0.00634
		1156.47	0.00555
		1158.09	0.00504
		1159.71	0.00455
		1161.34	0.00406
		1162.96	0.00359
		1164.58	0.00314
		1166.21	0.00269
		1167.83	0.00226

## Sheet: Fig. 1n
Binding energy (eV)	Intensity (a.u.)	Binding energy (eV)	Intensity (a.u.)
110	395.87	110	278.159
109.95	396.222	109.95	283.185
109.9	385.05	109.9	249.332
109.85	316.527	109.85	251.044
109.8	330.996	109.8	281.585
109.75	352.045	109.75	277.135
109.7	361.697	109.7	288.868
109.65	400.464	109.65	273.213
109.6	476.479	109.6	242.849
109.55	367.331	109.55	186.363
109.5	346.635	109.5	217.447
109.45	396.511	109.45	271.901
109.4	333.093	109.4	252.981
109.35	349.372	109.35	244.706
109.3	408.227	109.3	253.766
109.25	401.969	109.25	273.966
109.2	342.089	109.2	253.749
109.15	332.101	109.15	199.248
109.1	373.846	109.1	206.066
109.05	395.982	109.05	260.648
109	377.575	109	275.278
108.95	388.507	108.95	239.984
108.9	364.642	108.9	222.649
108.85	344.298	108.85	231.052
108.8	388.027	108.8	224.714
108.75	412.101	108.75	248.804
108.7	368.339	108.7	229.58
108.65	338.647	108.65	252.485
108.6	432.093	108.6	231.196
108.55	370.756	108.55	256.759
108.5	405.298	108.5	235.822
108.45	384.794	108.45	289.684
108.4	412.789	108.4	226.026
108.35	341.385	108.35	201.569
108.3	370.596	108.3	223.737
108.25	372.661	108.25	241.617
108.2	408.083	108.2	273.149
108.15	401.649	108.15	231.709
108.1	367.555	108.1	199.008
108.05	391.277	108.05	252.725
108	364.098	108	268.347
107.95	387.019	107.95	212.949
107.9	368.723	107.9	215.286
107.85	381.417	107.85	229.836
107.8	377.959	107.8	187.275
107.75	369.284	107.75	194.27
107.7	342.873	107.7	239.024
107.65	355.966	107.65	234.078
107.6	354.302	107.6	251.781
107.55	315.47	107.55	226.122
107.5	330.644	107.5	241.825
107.45	357.039	107.45	195.71
107.4	332.565	107.4	217.079
107.35	321.04	107.35	200.32
107.3	359.04	107.3	205.602
107.25	333.429	107.25	249.268
107.2	323.762	107.2	224.234
107.15	359.312	107.15	237.583
107.1	346.875	107.1	248.291
107.05	360.4	107.05	226.555
107	376.375	107	222.665
106.95	426.026	106.95	220.216
106.9	357.807	106.9	170.996
106.85	363.681	106.85	272.685
106.8	334.534	106.8	240.848
106.75	375.03	106.75	245.106
106.7	393.918	106.7	216.15
106.65	403.169	106.65	265.61
106.6	461.353	106.6	196.543
106.55	421.016	106.55	231.757
106.5	378.551	106.5	243.473
106.45	372.325	106.45	230.796
106.4	400.528	106.4	252.309
106.35	357.455	106.35	258.327
106.3	403.393	106.3	223.193
106.25	309.836	106.25	281.168
106.2	391.196	106.2	220.44
106.15	450.66	106.15	208.275
106.1	347.499	106.1	218.423
106.05	342.329	106.05	211.605
106	415.734	106	241.072
105.95	376.871	105.95	229.596
105.9	426.811	105.9	243.697
105.85	451.813	105.85	250.74
105.8	393.181	105.8	263.161
105.75	441.681	105.75	276.975
105.7	415.91	105.7	295.766
105.65	418.231	105.65	239.44
105.6	448.259	105.6	213.029
105.55	381.257	105.55	234.75
105.5	409.236	105.5	215.686
105.45	437.471	105.45	241.361
105.4	468.731	105.4	235.662
105.35	427.099	105.35	257.511
105.3	470.78	105.3	234.302
105.25	414.582	105.25	278.271
105.2	457.991	105.2	294.278
105.15	532.949	105.15	249.46
105.1	489.364	105.1	225.338
105.05	565.074	105.05	235.182
105	619.976	105	261.465
104.95	626.09	104.95	249.924
104.9	645.314	104.9	284.466
104.85	684.05	104.85	236.046
104.8	719.776	104.8	261.545
104.75	763.954	104.75	249.7
104.7	744.122	104.7	308.587
104.65	887.651	104.65	335.926
104.6	870.348	104.6	347.387
104.55	887.827	104.55	345.37
104.5	1041.14	104.5	266.267
104.45	1197.87	104.45	283.361
104.4	1179.78	104.4	326.867
104.35	1260.14	104.35	344.138
104.3	1376.15	104.3	391.901
104.25	1430.75	104.25	420.616
104.2	1416.25	104.2	451.461
104.15	1520.38	104.15	440.016
104.1	1646.21	104.1	455.19
104.05	1775.97	104.05	456.903
104	1810.71	104	506.234
103.95	1929.99	103.95	539.192
103.9	1945.15	103.9	568.531
103.85	2105.21	103.85	609.668
103.8	2410.39	103.8	656.166
103.75	2452.92	103.75	665.13
103.7	2310.99	103.7	727.875
103.65	2433.28	103.65	788.043
103.6	2607.84	103.6	734.134
103.55	2662.73	103.55	914.046
103.5	2730.85	103.5	988.059
103.45	2981.64	103.45	968.579
103.4	2918.46	103.4	1015.49
103.35	2959.17	103.35	1008.15
103.3	3062.86	103.3	1181.1
103.25	3142.51	103.25	1136.09
103.2	3170.42	103.2	1187.15
103.15	3136.9	103.15	1296.44
103.1	3247.73	103.1	1296.97
103.05	3181.45	103.05	1350.24
103	3172.45	103	1482.96
102.95	3331.19	102.95	1494.09
102.9	3410.55	102.9	1477.47
102.85	3371.68	102.85	1556.67
102.8	3335.05	102.8	1674.24
102.75	3274.41	102.75	1623.5
102.7	3308.78	102.7	1608.88
102.65	3097.96	102.65	1654.42
102.6	3177.74	102.6	1714.43
102.55	3138.26	102.55	1790.24
102.5	3065.63	102.5	1795.98
102.45	2895.57	102.45	1789.15
102.4	2745.31	102.4	1673.1
102.35	2702.63	102.35	1744.49
102.3	2580.98	102.3	1742.34
102.25	2496.53	102.25	1615.93
102.2	2311.16	102.2	1643.46
102.15	2331.94	102.15	1713.39
102.1	2151.4	102.1	1584.36
102.05	1986.91	102.05	1493.27
102	1981.94	102	1488.1
101.95	1887.01	101.95	1545.77
101.9	1775.13	101.9	1514.56
101.85	1585.23	101.85	1391.36
101.8	1573.4	101.8	1351.58
101.75	1446.18	101.75	1302.87
101.7	1341.61	101.7	1208.85
101.65	1180.2	101.65	1137.24
101.6	1137.67	101.6	1101.34
101.55	1142.25	101.55	1046.99
101.5	1053.97	101.5	1027.68
101.45	1047.89	101.45	947.323
101.4	882.769	101.4	885.33
101.35	897.703	101.35	785.322
101.3	814.198	101.3	773.637
101.25	725.202	101.25	710.556
101.2	719.792	101.2	706.122
101.15	626.074	101.15	619.48
101.1	632.845	101.1	604.722
101.05	552.445	101.05	522.113
101	539.016	101	450.708
100.95	536.775	100.95	480.544
100.9	529.732	100.9	409.892
100.85	440.272	100.85	414.342
100.8	421.273	100.8	374.854
100.75	457.687	100.75	380.6
100.7	452.821	100.7	390.844
100.65	462.617	100.65	409.796
100.6	492.789	100.6	335.734
100.55	402.097	100.55	311.261
100.5	412.901	100.5	315.998
100.45	428.539	100.45	309.26
100.4	415.382	100.4	324.082
100.35	355.822	100.35	383.065
100.3	376.503	100.3	304.874
100.25	379.56	100.25	304.17
100.2	384.794	100.2	255.094
100.15	450.564	100.15	285.762
100.1	376.967	100.1	300.488
100.05	364.418	100.05	306.827
100	364.466	100	322.497
99.95	415.302	99.95	350.06
99.9	409.028	99.9	302.505
99.85	375.686	99.85	263.145
99.8	393.87	99.8	309.068
99.75	333.397	99.75	310.028
99.7	354.846	99.7	265.882
99.65	342.745	99.65	275.71
99.6	342.057	99.6	324.178
99.55	374.534	99.55	261.337
99.5	344.778	99.5	274.766
99.45	398.383	99.45	290.868
99.4	367.059	99.4	239.952
99.35	372.341	99.35	228.908
99.3	373.958	99.3	250.98
99.25	363.249	99.25	281.152
99.2	373.814	99.2	279.312
99.15	387.739	99.15	256.919
99.1	351.212	99.1	222.265
99.05	317.471	99.05	249.764
99	341.801	99	269.82
98.95	359.104	98.95	258.936
98.9	360.56	98.9	243.457
98.85	408.467	98.85	207.123
98.8	384.33	98.8	270.812
98.75	321.729	98.75	234.206
98.7	397.343	98.7	214.086
98.65	382.121	98.65	226.955
98.6	348.459	98.6	221.321
98.55	361.232	98.55	186.763
98.5	393.405	98.5	275.534
98.45	403.105	98.45	256.887
98.4	380.872	98.4	234.99
98.35	426.539	98.35	229.676
98.3	432.093	98.3	211.589
98.25	329.332	98.25	176.647
98.2	348.363	98.2	215.27
98.15	414.198	98.15	239.824
98.1	416.935	98.1	273.133
98.05	387.771	98.05	274.03
98	351.116	98	256.15
97.95	352.493	97.95	260.12
97.9	381.657	97.9	231.837
97.85	341.128	97.85	262.025
97.8	333.974	97.8	230.348
97.75	374.134	97.75	233.485
97.7	351.084	97.7	245.922
97.65	316.751	97.65	216.823
97.6	376.279	97.6	266.587
97.55	393.533	97.55	262.329
97.5	325.906	97.5	246.931
97.45	411.076	97.45	238.832
97.4	391.565	97.4	226.443
97.35	426.923	97.35	225.498
97.3	386.699	97.3	248.163
97.25	365.986	97.25	230.044
97.2	347.451	97.2	219.8
97.15	338.84	97.15	209.476
97.1	326.851	97.1	244.85
97.05	364.69	97.05	270.956
97	301.337	97	259.784
96.95	405.538	96.95	220.808
96.9	400.592	96.9	220.408
96.85	378.311	96.85	237.983
96.8	332.405	96.8	229.372
96.75	370.404	96.75	202.017
96.7	357.855	96.7	214.358
96.65	351.244	96.65	216.375
96.6	350.236	96.6	227.131
96.55	365.106	96.55	209.108
96.5	371.669	96.5	193.661
96.45	441.457	96.45	216.23
96.4	382.841	96.4	246.307
96.35	396.879	96.35	220.04
96.3	336.631	96.3	236.319
96.25	369.172	96.25	244.786
96.2	350.108	96.2	219.432
96.15	335.062	96.15	221.769
96.1	345.338	96.1	227.163
96.05	436.383	96.05	222.313
96	406.451	96	261.112
95.95	395.31	95.95	242.225
95.9	386.603	95.9	218.183
95.85	375.206	95.85	260.984
95.8	349.052	95.8	224.746
95.75	351.293	95.75	191.1
95.7	372.645	95.7	233.533
95.65	367.971	95.65	287.875
95.6	377.127	95.6	288.483
95.55	335.654	95.55	235.87
95.5	420.552	95.5	195.838
95.45	376.038	95.45	217.735
95.4	337.223	95.4	233.517
95.35	366.114	95.35	218.519
95.3	363.377	95.3	224.282
95.25	405.202	95.25	265.002
95.2	383.193	95.2	250.996
95.15	361.953	95.15	204.114
95.1	395.726	95.1	241.409
95.05	322.145	95.05	253.637
95	362.337	95	242.577

## Sheet: Fig. 3a
Displacement (nm)	Load (mN)	Displacement (nm)	Load (mN)
0.59488	9.57214e-05	-0.92804	0.000222641
-0.10847	0.00025285	0.11179	0.000265265
1.30949	0.000210536	1.76904	0.000200116
2.91487	0.00015542	2.12135	0.000234169
79.1091	0.19106	37.3757	0.19567
200.895	0.3828	69.183	0.39331
317.321	0.5749	97.9027	0.59118
431.902	0.76712	123.396	0.7893
547.403	0.95929	146.509	0.98759
661.398	1.15156	168.548	1.18597
773.007	1.34399	188.729	1.38449
877.637	1.53691	207.576	1.58311
978.32	1.73009	225.59	1.7818
1075.97	1.92348	242.778	1.98055
1168.96	2.11719	259.833	2.1793
1258.07	2.31116	275.818	2.37814
1344.73	2.50528	291.328	2.57702
1427.21	2.69968	306.457	2.77592
1506.51	2.8943	321.046	2.97487
1584.62	3.089	335.079	3.17385
1663.39	3.28365	349.061	3.37284
1740.69	3.4784	362.6	3.57187
1817.04	3.67321	376.109	3.77089
1893.9	3.86799	389.281	3.96995
1969.05	4.06288	402.182	4.16902
2042.14	4.25791	414.526	4.36813
2116.52	4.45288	426.612	4.56727
2186.53	4.64816	438.069	4.76645
2255.61	4.8435	449.675	4.96562
2324.15	5.03889	460.65	5.16484
2390.9	5.23439	471.354	5.36408
2456.64	5.42997	482.618	5.56328
2521.07	5.62563	493.443	5.76251
2585.57	5.82129	504.363	5.96173
2649.65	6.01699	515.255	6.16096
2714.99	6.21259	526.037	6.36019
2778.71	6.40831	536.36	6.55946
2840.11	6.60418	546.624	6.75873
2898.71	6.80023	556.844	6.95801
2955.82	6.99634	566.658	7.15732
3012.41	7.19249	576.717	7.35661
3067.73	7.38872	586.194	7.55594
3121.75	7.58504	595.637	7.75527
3174.78	7.78143	605.044	7.95461
3227.41	7.97784	614.397	8.15395
3279.69	8.17428	623.535	8.35331
3331.3	8.37076	632.308	8.5527
3382.81	8.56725	641.168	8.75308
3433.44	8.7638	649.317	8.95151
3484.38	8.96033	657.735	9.15093
3534.39	9.15692	665.713	9.35037
3584.75	9.35348	673.624	9.54983
3634.91	9.55005	681.44	9.74928
3685.52	9.7466	689.088	9.94876
3735.91	9.94322	692.131	10.0285
3756.19	10.0219	695.056	10.0323
3774.55	10.0226	700.296	10.0319
3812.51	10.02	703.815	10.0317
3837.09	10.0184	706.933	10.0314
3857.33	10.017	709.793	10.0312
3874.82	10.0158	712.065	10.031
3890.71	10.0147	714.265	10.0309
3904.47	10.0138	716.183	10.0307
3916.93	10.0129	718.027	10.0306
3928.68	10.0121	719.887	10.0304
3939.16	10.0114	721.053	10.0303
3949.15	10.0107	722.704	10.0302
3958.27	10.0101	724.031	10.0301
3966.71	10.0096	725.189	10.03
3974.94	10.009	726.445	10.0299
3982.43	10.0085	727.488	10.0298
3989.82	10.008	728.671	10.0298
3996.69	10.0075	729.738	10.0297
4003.35	10.0071	730.683	10.0296
4009.53	10.0067	731.659	10.0295
4015.58	10.0062	732.408	10.0295
4021.49	10.0058	733.44	10.0294
4026.91	10.0055	734.327	10.0293
4032.59	10.0051	735.072	10.0293
4037.54	10.0047	735.964	10.0292
4042.73	10.0044	736.626	10.0291
4047.89	10.004	737.41	10.0291
4052.35	10.0037	738.151	10.029
4056.79	10.0034	738.775	10.029
4061.25	10.0031	739.518	10.0289
4065.65	10.0028	739.943	10.0289
4069.81	10.0026	740.864	10.0288
4074.18	10.0023	741.289	10.0288
4078.11	10.002	741.949	10.0288
4081.73	10.0017	742.433	10.0287
4085.43	10.0015	743.003	10.0287
4089.35	10.0012	743.431	10.0286
4093.1	10.001	744.165	10.0286
4096.47	10.0008	744.6	10.0285
4100.04	10.0005	744.996	10.0285
4103.4	10.0003	745.88	10.0284
4106.68	10	746.056	10.0284
4110.08	9.99982	746.688	10.0284
4112.98	9.99962	747.076	10.0283
4116.15	9.99941	747.743	10.0283
4119.25	9.9992	748.026	10.0283
4122.32	9.99899	748.511	10.0282
4125.13	9.9988	749.184	10.0282
4128.03	9.9986	749.383	10.0282
4130.77	9.99842	749.944	10.0281
4133.72	9.99822	750.519	10.0281
4136.41	9.99803	750.653	10.0281
4137.46	9.99796	750.7	10.0281
4138.73	9.99788	749.958	9.87209
4136.3	9.842	747.9	9.67219
4126.89	9.64258	745.749	9.4723
4116.27	9.44324	743.325	9.27243
4104.93	9.24396	741.088	9.07255
4093.83	9.04465	738.528	8.87269
4081.93	8.8454	736.196	8.67281
4069.76	8.64617	733.418	8.47296
4057.04	8.44698	731.048	8.27309
4044.16	8.2478	728.218	8.07325
4030.58	8.04866	725.573	7.8734
4017.02	7.84953	722.738	7.67356
4002.94	7.65043	719.956	7.47371
3988.37	7.45136	717.359	7.27386
3973.8	7.25229	714.334	7.07403
3958.37	7.05329	711.408	6.8742
3942.88	6.85428	708.508	6.67436
3926.92	6.65531	705.464	6.47454
3910.62	6.45636	702.366	6.27472
3893.78	6.25745	699.295	6.0749
3876.19	6.05859	695.97	5.8751
3858.41	5.85974	692.734	5.67529
3839.95	5.66094	689.476	5.47548
3820.85	5.46218	685.895	5.2757
3801.32	5.26345	682.35	5.07592
3781.1	5.06477	678.651	4.87614
3760.31	4.86612	674.972	4.67637
3739.31	4.66749	671.335	4.47659
3717.17	4.46897	667.162	4.27785
3694.55	4.27049	663.391	4.07708
3670.75	4.07208	659.117	3.87735
3646.61	3.8737	654.993	3.67761
3620.96	3.67543	650.693	3.47789
3594.56	3.4772	645.928	3.27819
3567.36	3.27904	641.354	3.07849
3538.85	3.08096	636.344	2.87881
3508.62	2.883	631.313	2.67914
3477.13	2.68513	625.968	2.47949
3444.53	2.48733	620.511	2.27985
3409.9	2.28967	614.848	2.08023
3373.39	2.09215	608.787	1.88064
3334.15	1.89481	602.378	1.68107
3291.45	1.69771	595.666	1.48153
3246.65	1.50076	588.358	1.28203
3197.61	1.30409	580.826	1.08255
3143.87	1.10775	575.707	0.9629
2804.21	-0.00969	529.511	0.03391
2802.22	-0.015	527.527	-0.01025
2800.23	-0.02051	525.54	-0.04422
2798.24	-0.02557	523.548	-0.06774
2797.72	-0.02685	523.456	-0.0684

## Sheet: Fig. 3b
Test	Modulus At Max Load	Hardness At Max Load	Drift Correction	Disp at Max Load	Load At Max Load	Time At Start Of Approach	Tip Name	Area Coefficient 1	Area Coefficient 2
	GPa	GPa	nm/s	nm	mN
1	20.988	0.82	-0.339	732.424	9.829	23:52:48	TB29145-02	23.6861	4006.32
2	20.678	0.782	-0.366	749.958	9.872	23:58:38	TB29145-02	23.6861	4006.32
3	20.812	0.807	-0.375	738.121	9.829	00:02:34	TB29145-02	23.6861	4006.32
4	20.817	0.773	-0.393	751.317	9.829	00:09:06	TB29145-02	23.6861	4006.32
5	21.578	0.8	-0.388	737.703	9.832	00:13:05	TB29145-02	23.6861	4006.32
6	22.362	0.926	-0.308	692.404	9.875	00:19:31	TB29145-02	23.6861	4006.32
7	20.291	0.755	-0.428	761.01	9.829	00:24:58	TB29145-02	23.6861	4006.32
8	19.532	0.69	-0.414	793.839	9.825	00:32:26	TB29145-02	23.6861	4006.32
9	20.367	0.772	-0.407	753.588	9.83	00:40:03	TB29145-02	23.6861	4006.32
10	18.857	0.666	-0.391	807.525	9.788	00:47:14	TB29145-02	23.6861	4006.32
Mean	20.628	0.779	-0.381	751.789	9.834			23.6861	4006.32
Std. Dev.	0.979	0.071	0.036	32.065	0.025			0	0
% COV	4.75	9.16	-9.39	4.27	0.25			0	0
Test	Modulus At Max Load	Hardness At Max Load	Drift Correction	Disp at Max Load	Load At Max Load	Time At Start Of Approach	Tip Name	Area Coefficient 1	Area Coefficient 2
	GPa	GPa	nm/s	nm	mN
1	0.839	0.033	-2.94	3888.49	9.823	13:18:18	TB29145-03	23.7942	3519.97
2	0.787	0.029	-2.75	4136.3	9.842	13:23:44	TB29145-03	23.7942	3519.97
3	0.759	0.028	-2.581	4230.95	9.84	13:28:37	TB29145-03	23.7942	3519.97
4	0.797	0.029	-2.111	4128.73	9.806	13:32:31	TB29145-03	23.7942	3519.97
5	0.777	0.029	-2.128	4151.15	9.839	13:39:30	TB29145-03	23.7942	3519.97
6	0.732	0.027	-2.061	4267.3	9.796	13:43:43	TB29145-03	23.7942	3519.97
7	0.786	0.03	-2.096	4090.46	9.808	13:52:18	TB29145-03	23.7942	3519.97
8	0.786	0.029	-1.952	4148.19	9.804	13:59:32	TB29145-03	23.7942	3519.97
9	0.818	0.029	-1.748	4117.99	9.805	14:07:05	TB29145-03	23.7942	3519.97
10	0.784	0.03	-2.044	4089.75	9.807	14:14:29	TB29145-03	23.7942	3519.97
Mean	0.787	0.029	-2.241	4124.93	9.817			23.7942	3519.97
Std. Dev.	0.029	0.002	0.382	100.699	0.017			0	0
% COV	3.72	5.51	-17.03	2.44	0.18			0	0

## Sheet: Fig. 3c
Modulus (GPa)	Counts (%)
-0.96338	0
0.02614	0.00153
0.0271	0
0.02807	0
0.02904	0
0.03	0
0.03097	0.00153
0.03194	0
0.0329	0.00153
0.03387	0.00153
0.03484	0
0.0358	0.00153
0.03677	0
0.03774	0.00153
0.0387	0.00153
0.03967	0
0.04064	0.00153
0.0416	0.00153
0.04257	0.00153
0.04354	0.00153
0.0445	0.00458
0.04547	0.00153
0.04644	0.00153
0.04741	0
0.04837	0.00153
0.04934	0
0.05031	0
0.05127	0.00458
0.05224	0.00458
0.05321	0.00458
0.05417	0
0.05514	0.00153
0.05611	0.00305
0.05707	0.0061
0.05804	0
0.05901	0.00305
0.05997	0.00305
0.06094	0.00458
0.06191	0.00305
0.06287	0.00153
0.06384	0.00305
0.06481	0.00305
0.06577	0.00458
0.06674	0.0061
0.06771	0.00153
0.06867	0.00458
0.06964	0.00458
0.07061	0.0061
0.07158	0.00458
0.07254	0.0061
0.07351	0.00305
0.07448	0.0061
0.07544	0
0.07641	0.00305
0.07738	0
0.07834	0.0061
0.07931	0.00458
0.08028	0.01373
0.08124	0.00305
0.08221	0.00458
0.08318	0.00916
0.08414	0.0061
0.08511	0.01373
0.08608	0.00763
0.08704	0.00763
0.08801	0.01068
0.08898	0
0.08994	0.0061
0.09091	0.00458
0.09188	0.00458
0.09284	0.00458
0.09381	0.00916
0.09478	0.01526
0.09575	0.01984
0.09671	0.01526
0.09768	0.01984
0.09865	0.00458
0.09961	0.00763
0.10058	0.01373
0.10155	0.01221
0.10251	0.00916
0.10348	0.01678
0.10445	0.01068
0.10541	0.01068
0.10638	0.01984
0.10735	0.01984
0.10831	0.01831
0.10928	0.01831
0.11025	0.00916
0.11121	0.00916
0.11218	0.01526
0.11315	0.01373
0.11411	0.01373
0.11508	0.01831
0.11605	0.01831
0.11701	0.01526
0.11798	0.01526
0.11895	0.01526
0.11992	0.03357
0.12088	0.01984
0.12185	0.02747
0.12282	0.01221
0.12378	0.02594
0.12475	0.02747
0.12572	0.01984
0.12668	0.03052
0.12765	0.01984
0.12862	0.02136
0.12958	0.02289
0.13055	0.02441
0.13152	0.02747
0.13248	0.02594
0.13345	0.03204
0.13442	0.03357
0.13538	0.04883
0.13635	0.02136
0.13732	0.02899
0.13828	0.03052
0.13925	0.02747
0.14022	0.03662
0.14118	0.02441
0.14215	0.03967
0.14312	0.02594
0.14409	0.03052
0.14505	0.03204
0.14602	0.0351
0.14699	0.0351
0.14795	0.02136
0.14892	0.03204
0.14989	0.02441
0.15085	0.03204
0.15182	0.03204
0.15279	0.02594
0.15375	0.03815
0.15472	0.02899
0.15569	0.03204
0.15665	0.0412
0.15762	0.03204
0.15859	0.03357
0.15955	0.02747
0.16052	0.03204
0.16149	0.03204
0.16245	0.03052
0.16342	0.03357
0.16439	0.04272
0.16535	0.03662
0.16632	0.02441
0.16729	0.03052
0.16826	0.0351
0.16922	0.03662
0.17019	0.03052
0.17116	0.0351
0.17212	0.02747
0.17309	0.04425
0.17406	0.03052
0.17502	0.02136
0.17599	0.03662
0.17696	0.03662
0.17792	0.03662
0.17889	0.0351
0.17986	0.04425
0.18082	0.03815
0.18179	0.04578
0.18276	0.03815
0.18372	0.0473
0.18469	0.03052
0.18566	0.0351
0.18662	0.03662
0.18759	0.06409
0.18856	0.05035
0.18952	0.04272
0.19049	0.04272
0.19146	0.05951
0.19243	0.03357
0.19339	0.04578
0.19436	0.0473
0.19533	0.06866
0.19629	0.05646
0.19726	0.06104
0.19823	0.04425
0.19919	0.05493
0.20016	0.0473
0.20113	0.05341
0.20209	0.05188
0.20306	0.06104
0.20403	0.07172
0.20499	0.05035
0.20596	0.0473
0.20693	0.03967
0.20789	0.06409
0.20886	0.05035
0.20983	0.05951
0.21079	0.05646
0.21176	0.05798
0.21273	0.06256
0.21369	0.05035
0.21466	0.0824
0.21563	0.07477
0.2166	0.05341
0.21756	0.06561
0.21853	0.06256
0.2195	0.07935
0.22046	0.06104
0.22143	0.06104
0.2224	0.06561
0.22336	0.06866
0.22433	0.07324
0.2253	0.06409
0.22626	0.06409
0.22723	0.05493
0.2282	0.06866
0.22916	0.07935
0.23013	0.08087
0.2311	0.07629
0.23206	0.06561
0.23303	0.07019
0.234	0.05798
0.23496	0.07935
0.23593	0.06256
0.2369	0.10071
0.23786	0.09003
0.23883	0.07172
0.2398	0.0824
0.24077	0.07629
0.24173	0.07019
0.2427	0.08087
0.24367	0.08698
0.24463	0.09766
0.2456	0.0824
0.24657	0.08545
0.24753	0.07629
0.2485	0.09155
0.24947	0.09155
0.25043	0.06256
0.2514	0.0824
0.25237	0.0946
0.25333	0.08545
0.2543	0.0824
0.25527	0.08392
0.25623	0.11444
0.2572	0.07629
0.25817	0.09766
0.25913	0.07324
0.2601	0.10529
0.26107	0.08392
0.26203	0.12665
0.263	0.08545
0.26397	0.11292
0.26494	0.11749
0.2659	0.10223
0.26687	0.12665
0.26784	0.10223
0.2688	0.12054
0.26977	0.10376
0.27074	0.11597
0.2717	0.08698
0.27267	0.09918
0.27364	0.14191
0.2746	0.10071
0.27557	0.07782
0.27654	0.10529
0.2775	0.11139
0.27847	0.10986
0.27944	0.11749
0.2804	0.10223
0.28137	0.12054
0.28234	0.10071
0.2833	0.10986
0.28427	0.13275
0.28524	0.10834
0.2862	0.1358
0.28717	0.10834
0.28814	0.1297
0.28911	0.12817
0.29007	0.10529
0.29104	0.12207
0.29201	0.09155
0.29297	0.11597
0.29394	0.12054
0.29491	0.10071
0.29587	0.10223
0.29684	0.11139
0.29781	0.11749
0.29877	0.14191
0.29974	0.13886
0.30071	0.12817
0.30167	0.13428
0.30264	0.1236
0.30361	0.14801
0.30457	0.14191
0.30554	0.11597
0.30651	0.11902
0.30747	0.10986
0.30844	0.16785
0.30941	0.15411
0.31037	0.14191
0.31134	0.14038
0.31231	0.1358
0.31328	0.14801
0.31424	0.14801
0.31521	0.14038
0.31618	0.14343
0.31714	0.18463
0.31811	0.12665
0.31908	0.16632
0.32004	0.16632
0.32101	0.15564
0.32198	0.1297
0.32294	0.14801
0.32391	0.15869
0.32488	0.16479
0.32584	0.16327
0.32681	0.14038
0.32778	0.15717
0.32874	0.17395
0.32971	0.16174
0.33068	0.12512
0.33164	0.16174
0.33261	0.1358
0.33358	0.14038
0.33454	0.13886
0.33551	0.16785
0.33648	0.15106
0.33745	0.17395
0.33841	0.15717
0.33938	0.17395
0.34035	0.15717
0.34131	0.17853
0.34228	0.14954
0.34325	0.16174
0.34421	0.16327
0.34518	0.15869
0.34615	0.18005
0.34711	0.16022
0.34808	0.18921
0.34905	0.14648
0.35001	0.14954
0.35098	0.16327
0.35195	0.15259
0.35291	0.16785
0.35388	0.16022
0.35485	0.14343
0.35581	0.14343
0.35678	0.17395
0.35775	0.16479
0.35871	0.16022
0.35968	0.15106
0.36065	0.15869
0.36162	0.15869
0.36258	0.14648
0.36355	0.14801
0.36452	0.1358
0.36548	0.1709
0.36645	0.15564
0.36742	0.17395
0.36838	0.18616
0.36935	0.16174
0.37032	0.16327
0.37128	0.17242
0.37225	0.18463
0.37322	0.16022
0.37418	0.13733
0.37515	0.15106
0.37612	0.16937
0.37708	0.18463
0.37805	0.177
0.37902	0.177
0.37998	0.1709
0.38095	0.21057
0.38192	0.15869
0.38288	0.18005
0.38385	0.20142
0.38482	0.20599
0.38579	0.15564
0.38675	0.15564
0.38772	0.177
0.38869	0.18768
0.38965	0.17242
0.39062	0.16327
0.39159	0.17395
0.39255	0.18158
0.39352	0.19073
0.39449	0.18768
0.39545	0.18768
0.39642	0.19073
0.39739	0.15717
0.39835	0.18921
0.39932	0.18158
0.40029	0.15717
0.40125	0.19073
0.40222	0.15411
0.40319	0.16632
0.40415	0.20752
0.40512	0.19684
0.40609	0.19226
0.40705	0.18921
0.40802	0.16479
0.40899	0.19073
0.40996	0.19684
0.41092	0.19379
0.41189	0.177
0.41286	0.20142
0.41382	0.19226
0.41479	0.19531
0.41576	0.17853
0.41672	0.20142
0.41769	0.19531
0.41866	0.17242
0.41962	0.19836
0.42059	0.18463
0.42156	0.19226
0.42252	0.20294
0.42349	0.17548
0.42446	0.20599
0.42542	0.20294
0.42639	0.19836
0.42736	0.20752
0.42832	0.17548
0.42929	0.19989
0.43026	0.16632
0.43122	0.23346
0.43219	0.18921
0.43316	0.22278
0.43413	0.21362
0.43509	0.19226
0.43606	0.19226
0.43703	0.20752
0.43799	0.19379
0.43896	0.20447
0.43993	0.18311
0.44089	0.19684
0.44186	0.21973
0.44283	0.2121
0.44379	0.20905
0.44476	0.21362
0.44573	0.177
0.44669	0.20294
0.44766	0.24261
0.44863	0.17853
0.44959	0.20447
0.45056	0.18616
0.45153	0.23193
0.45249	0.19531
0.45346	0.21515
0.45443	0.18005
0.45539	0.2243
0.45636	0.20294
0.45733	0.23651
0.4583	0.23193
0.45926	0.25177
0.46023	0.23499
0.4612	0.2243
0.46216	0.22278
0.46313	0.2121
0.4641	0.2182
0.46506	0.20599
0.46603	0.19531
0.467	0.21057
0.46796	0.19073
0.46893	0.20447
0.4699	0.18158
0.47086	0.16479
0.47183	0.2243
0.4728	0.19226
0.47376	0.22125
0.47473	0.19684
0.4757	0.18921
0.47666	0.15564
0.47763	0.20294
0.4786	0.21973
0.47956	0.20599
0.48053	0.22125
0.4815	0.21667
0.48247	0.2182
0.48343	0.1709
0.4844	0.20294
0.48537	0.19836
0.48633	0.21362
0.4873	0.18158
0.48827	0.19836
0.48923	0.19531
0.4902	0.17853
0.49117	0.16174
0.49213	0.2182
0.4931	0.19073
0.49407	0.20447
0.49503	0.20294
0.496	0.16785
0.49697	0.21362
0.49793	0.15869
0.4989	0.19379
0.49987	0.17548
0.50083	0.19989
0.5018	0.19379
0.50277	0.20752
0.50373	0.20142
0.5047	0.2121
0.50567	0.21515
0.50664	0.19989
0.5076	0.16022
0.50857	0.20447
0.50954	0.18158
0.5105	0.17242
0.51147	0.19836
0.51244	0.20294
0.5134	0.17853
0.51437	0.22736
0.51534	0.20905
0.5163	0.21515
0.51727	0.18921
0.51824	0.21973
0.5192	0.2121
0.52017	0.18311
0.52114	0.16022
0.5221	0.18921
0.52307	0.17242
0.52404	0.21515
0.525	0.20599
0.52597	0.18463
0.52694	0.2121
0.52791	0.19531
0.52887	0.19379
0.52984	0.1709
0.53081	0.19379
0.53177	0.177
0.53274	0.18463
0.53371	0.15717
0.53467	0.18921
0.53564	0.19684
0.53661	0.18768
0.53757	0.1709
0.53854	0.16632
0.53951	0.15259
0.54047	0.17242
0.54144	0.21667
0.54241	0.19684
0.54337	0.15717
0.54434	0.15259
0.54531	0.19531
0.54627	0.18921
0.54724	0.17853
0.54821	0.14648
0.54917	0.16022
0.55014	0.18463
0.55111	0.18158
0.55207	0.18158
0.55304	0.15869
0.55401	0.15564
0.55498	0.177
0.55594	0.15717
0.55691	0.16632
0.55788	0.16479
0.55884	0.177
0.55981	0.16479
0.56078	0.17853
0.56174	0.17242
0.56271	0.16632
0.56368	0.16632
0.56464	0.16174
0.56561	0.17242
0.56658	0.14496
0.56754	0.177
0.56851	0.18005
0.56948	0.18768
0.57044	0.18158
0.57141	0.16327
0.57238	0.15106
0.57334	0.18768
0.57431	0.15869
0.57528	0.1358
0.57624	0.1709
0.57721	0.15106
0.57818	0.15717
0.57915	0.17242
0.58011	0.12512
0.58108	0.16327
0.58205	0.17395
0.58301	0.177
0.58398	0.15717
0.58495	0.14343
0.58591	0.17242
0.58688	0.177
0.58785	0.16479
0.58881	0.17548
0.58978	0.15259
0.59075	0.15869
0.59171	0.18158
0.59268	0.18005
0.59365	0.15564
0.59461	0.14343
0.59558	0.17242
0.59655	0.15259
0.59751	0.1709
0.59848	0.16937
0.59945	0.16632
0.60042	0.16632
0.60138	0.16632
0.60235	0.1358
0.60332	0.15717
0.60428	0.16785
0.60525	0.14954
0.60622	0.16937
0.60718	0.16174
0.60815	0.13886
0.60912	0.13123
0.61008	0.14343
0.61105	0.12817
0.61202	0.16174
0.61298	0.15717
0.61395	0.14343
0.61492	0.16022
0.61588	0.18311
0.61685	0.14648
0.61782	0.15869
0.61878	0.16174
0.61975	0.16174
0.62072	0.17395
0.62168	0.12207
0.62265	0.17853
0.62362	0.14648
0.62459	0.15564
0.62555	0.14801
0.62652	0.14343
0.62749	0.13733
0.62845	0.14343
0.62942	0.12512
0.63039	0.14801
0.63135	0.15411
0.63232	0.1358
0.63329	0.13886
0.63425	0.14343
0.63522	0.14801
0.63619	0.14496
0.63715	0.12207
0.63812	0.14191
0.63909	0.16327
0.64005	0.16785
0.64102	0.13275
0.64199	0.14038
0.64295	0.12817
0.64392	0.14343
0.64489	0.15411
0.64585	0.12512
0.64682	0.14038
0.64779	0.11292
0.64876	0.11902
0.64972	0.15869
0.65069	0.12817
0.65166	0.13275
0.65262	0.10681
0.65359	0.13275
0.65456	0.13886
0.65552	0.10834
0.65649	0.13886
0.65746	0.13733
0.65842	0.10376
0.65939	0.12054
0.66036	0.12207
0.66132	0.10681
0.66229	0.11902
0.66326	0.13275
0.66422	0.12665
0.66519	0.11597
0.66616	0.12665
0.66712	0.1236
0.66809	0.0946
0.66906	0.13428
0.67002	0.11902
0.67099	0.1358
0.67196	0.12817
0.67293	0.10376
0.67389	0.14191
0.67486	0.14648
0.67583	0.11444
0.67679	0.11292
0.67776	0.10986
0.67873	0.10834
0.67969	0.11444
0.68066	0.14343
0.68163	0.13886
0.68259	0.10376
0.68356	0.10986
0.68453	0.12665
0.68549	0.11749
0.68646	0.13275
0.68743	0.10681
0.68839	0.10529
0.68936	0.13733
0.69033	0.1236
0.69129	0.0946
0.69226	0.11597
0.69323	0.11749
0.69419	0.10986
0.69516	0.11749
0.69613	0.09308
0.6971	0.12665
0.69806	0.12817
0.69903	0.10529
0.7	0.10223
0.70096	0.07477
0.70193	0.11749
0.7029	0.12665
0.70386	0.0946
0.70483	0.11749
0.7058	0.10529
0.70676	0.10681
0.70773	0.10376
0.7087	0.10681
0.70966	0.0946
0.71063	0.10834
0.7116	0.09918
0.71256	0.10376
0.71353	0.09155
0.7145	0.11902
0.71546	0.08545
0.71643	0.10529
0.7174	0.09003
0.71836	0.10071
0.71933	0.0885
0.7203	0.10223
0.72127	0.0885
0.72223	0.08698
0.7232	0.12512
0.72417	0.08698
0.72513	0.10071
0.7261	0.08698
0.72707	0.0824
0.72803	0.1236
0.729	0.08698
0.72997	0.10071
0.73093	0.10681
0.7319	0.07324
0.73287	0.09003
0.73383	0.07629
0.7348	0.09308
0.73577	0.09613
0.73673	0.10681
0.7377	0.07782
0.73867	0.08545
0.73963	0.09003
0.7406	0.11444
0.74157	0.09155
0.74253	0.09918
0.7435	0.10223
0.74447	0.09766
0.74544	0.07172
0.7464	0.0824
0.74737	0.09155
0.74834	0.08087
0.7493	0.08392
0.75027	0.09003
0.75124	0.07935
0.7522	0.07629
0.75317	0.09308
0.75414	0.0885
0.7551	0.10376
0.75607	0.07172
0.75704	0.08698
0.758	0.0946
0.75897	0.05798
0.75994	0.07477
0.7609	0.08087
0.76187	0.08392
0.76284	0.09766
0.7638	0.07629
0.76477	0.06714
0.76574	0.09155
0.7667	0.0824
0.76767	0.07172
0.76864	0.07019
0.76961	0.06104
0.77057	0.07324
0.77154	0.08545
0.77251	0.06104
0.77347	0.07782
0.77444	0.07019
0.77541	0.06104
0.77637	0.07477
0.77734	0.06866
0.77831	0.06866
0.77927	0.08087
0.78024	0.07019
0.78121	0.06866
0.78217	0.07019
0.78314	0.07324
0.78411	0.07172
0.78507	0.07324
0.78604	0.05951
0.78701	0.06256
0.78797	0.07324
0.78894	0.05798
0.78991	0.05493
0.79087	0.03662
0.79184	0.05493
0.79281	0.06409
0.79378	0.05646
0.79474	0.05341
0.79571	0.05951
0.79668	0.06561
0.79764	0.08087
0.79861	0.05493
0.79958	0.06256
0.80054	0.04883
0.80151	0.05341
0.80248	0.04883
0.80344	0.07629
0.80441	0.05493
0.80538	0.05646
0.80634	0.05493
0.80731	0.05493
0.80828	0.04425
0.80924	0.05798
0.81021	0.06256
0.81118	0.05493
0.81214	0.04883
0.81311	0.05341
0.81408	0.06256
0.81504	0.05951
0.81601	0.06866
0.81698	0.05646
0.81795	0.06104
0.81891	0.0412
0.81988	0.05951
0.82085	0.05188
0.82181	0.05646
0.82278	0.05951
0.82375	0.04272
0.82471	0.05341
0.82568	0.06104
0.82665	0.05798
0.82761	0.04578
0.82858	0.04272
0.82955	0.04272
0.83051	0.03815
0.83148	0.05188
0.83245	0.05035
0.83341	0.03967
0.83438	0.03662
0.83535	0.0473
0.83631	0.05035
0.83728	0.04425
0.83825	0.03815
0.83921	0.04578
0.84018	0.06409
0.84115	0.04272
0.84212	0.03662
0.84308	0.04425
0.84405	0.05341
0.84502	0.04578
0.84598	0.05646
0.84695	0.04425
0.84792	0.03204
0.84888	0.03967
0.84985	0.03204
0.85082	0.04425
0.85178	0.02899
0.85275	0.0473
0.85372	0.04578
0.85468	0.03204
0.85565	0.03052
0.85662	0.0412
0.85758	0.05341
0.85855	0.05493
0.85952	0.05341
0.86048	0.04272
0.86145	0.05341
0.86242	0.04578
0.86338	0.04578
0.86435	0.0473
0.86532	0.04272
0.86629	0.0473
0.86725	0.04425
0.86822	0.03815
0.86919	0.03815
0.87015	0.05341
0.87112	0.0412
0.87209	0.03662
0.87305	0.0473
0.87402	0.0412
0.87499	0.0473
0.87595	0.03815
0.87692	0.03967
0.87789	0.0473
0.87885	0.04272
0.87982	0.03967
0.88079	0.03662
0.88175	0.03967
0.88272	0.03815
0.88369	0.03662
0.88465	0.03052
0.88562	0.0351
0.88659	0.03967
0.88755	0.0351
0.88852	0.02289
0.88949	0.03815
0.89046	0.03204
0.89142	0.04425
0.89239	0.04425
0.89336	0.02747
0.89432	0.03204
0.89529	0.02747
0.89626	0.03052
0.89722	0.03967
0.89819	0.0351
0.89916	0.0351
0.90012	0.02136
0.90109	0.0351
0.90206	0.04272
0.90302	0.03357
0.90399	0.03204
0.90496	0.03967
0.90592	0.03052
0.90689	0.02289
0.90786	0.02136
0.90882	0.02747
0.90979	0.03204
0.91076	0.02136
0.91172	0.0351
0.91269	0.02747
0.91366	0.04272
0.91463	0.02441
0.91559	0.03204
0.91656	0.02747
0.91753	0.0412
0.91849	0.03052
0.91946	0.04272
0.92043	0.02594
0.92139	0.03357
0.92236	0.02594
0.92333	0.03052
0.92429	0.03204
0.92526	0.0351
0.92623	0.02594
0.92719	0.02594
0.92816	0.0351
0.92913	0.01678
0.93009	0.01678
0.93106	0.01984
0.93203	0.01831
0.93299	0.01831
0.93396	0.01678
0.93493	0.02747
0.93589	0.01984
0.93686	0.02136
0.93783	0.03357
0.9388	0.02594
0.93976	0.01984
0.94073	0.01678
0.9417	0.01984
0.94266	0.02747
0.94363	0.02289
0.9446	0.02289
0.94556	0.01831
0.94653	0.02441
0.9475	0.01831
0.94846	0.01068
0.94943	0.02747
0.9504	0.02136
0.95136	0.03204
0.95233	0.01984
0.9533	0.01373
0.95426	0.01831
0.95523	0.01984
0.9562	0.01526
0.95716	0.02441
0.95813	0.02594
0.9591	0.01984
0.96006	0.01831
0.96103	0.01831
0.962	0.02289
0.96297	0.01831
0.96393	0.01831
0.9649	0.02899
0.96587	0.02289
0.96683	0.01373
0.9678	0.02289
0.96877	0.01831
0.96973	0.00916
0.9707	0.01526
0.97167	0.01526
0.97263	0.01373
0.9736	0.01831
0.97457	0.0351
0.97553	0.02441
0.9765	0.01221
0.97747	0.01831
0.97843	0.00763
0.9794	0.01984
0.98037	0.02899
0.98133	0.01221
0.9823	0.01831
0.98327	0.01831
0.98423	0.01984
0.9852	0.01678
0.98617	0.03052
0.98714	0.01373
0.9881	0.01221
0.98907	0.01526
0.99004	0.01678
0.991	0.01373
0.99197	0.01373
0.99294	0.01678
0.9939	0.01831
0.99487	0.00458
0.99584	0.00916
0.9968	0.01678
0.99777	0.01373
0.99874	0.01068
0.9997	0.01373
1.00067	0.02136
1.00164	0.01984
1.0026	0.01373
1.00357	0.00763
1.00454	0.01526
1.0055	0.01373
1.00647	0.02136
1.00744	0.01221
1.00841	0.02289
1.00937	0.01984
1.01034	0.01678
1.01131	0.01373
1.01227	0.02136
1.01324	0.01068
1.01421	0.01678
1.01517	0.00763
1.01614	0.01831
1.01711	0.01068
1.01807	0.01221
1.01904	0.01373
1.02001	0.01831
1.02097	0.01221
1.02194	0.01526
1.02291	0.01373
1.02387	0.0061
1.02484	0.00916
1.02581	0.01373
1.02677	0.00916
1.02774	0.01373
1.02871	0.01526
1.02967	0.01831
1.03064	0.01526
1.03161	0.01678
1.03258	0.01373
1.03354	0.00916
1.03451	0.0061
1.03548	0.00916
1.03644	0.00916
1.03741	0.01221
1.03838	0.01526
1.03934	0.01373
1.04031	0.00763
1.04128	0.01221
1.04224	0.00458
1.04321	0.01221
1.04418	0.00763
1.04514	0.00763
1.04611	0.01068
1.04708	0.00458
1.04804	0.0061
1.04901	0.01678
1.04998	0.01373
1.05094	0.00916
1.05191	0.00458
1.05288	0.01068
1.05384	0.00305
1.05481	0.01068
1.05578	0.00916
1.05675	0.00916
1.05771	0.0061
1.05868	0.00916
1.05965	0.00458
1.06061	0.00763
1.06158	0.01221
1.06255	0.01373
1.06351	0.00916
1.06448	0.01221
1.06545	0.01526
1.06641	0.0061
1.06738	0.01068
1.06835	0.00305
1.06931	0.00305
1.07028	0.00763
1.07125	0.00305
1.07221	0.00916
1.07318	0.00763
1.07415	0.01068
1.07511	0.0061
1.07608	0.00763
1.07705	0.00305
1.07801	0.00916
1.07898	0.00458
1.07995	0.0061
1.08092	0.01221
1.08188	0.00763
1.08285	0.00458
1.08382	0.0061
1.08478	0.00763
1.08575	0.0061
1.08672	0.00916
1.08768	0.01068
1.08865	0.0061
1.08962	0.01221
1.09058	0.00153
1.09155	0.00763
1.09252	0.0061
1.09348	0.00458
1.09445	0.0061
1.09542	0.00458
1.09638	0.01526
1.09735	0.01068
1.09832	0.00763
1.09928	0.00458
1.10025	0.0061
1.10122	0.00153
1.10218	0.01221
1.10315	0.00458
1.10412	0.00916
1.10509	0.00458
1.10605	0.00305
1.10702	0.00458
1.10799	0.0061
1.10895	0.0061
1.10992	0.00763
1.11089	0.00763
1.11185	0.0061
1.11282	0.01221
1.11379	0
1.11475	0.00458
1.11572	0.00153
1.11669	0.00305
1.11765	0.01221
1.11862	0.00458
1.11959	0.0061
1.12055	0.00305
1.12152	0.00153
1.12249	0.00458
1.12345	0.0061
1.12442	0.00305
1.12539	0.00305
1.12635	0.00305
1.12732	0.00305
1.12829	0.0061
1.12926	0.0061
1.13022	0.00305
1.13119	0.01526
1.13216	0.00763
1.13312	0.00458
1.13409	0.00916
1.13506	0.00458
1.13602	0.00916
1.13699	0.00763
1.13796	0.00916
1.13892	0.00458
1.13989	0.00153
1.14086	0.0061
1.14182	0.00763
1.14279	0.00763
1.14376	0.00458
1.14472	0.01526
1.14569	0.00153
1.14666	0.00458
1.14762	0
1.14859	0.00458
1.14956	0.01068
1.15052	0.00305
1.15149	0.00153
1.15246	0.00305
1.15343	0.01068
1.15439	0.00305
1.15536	0.00458
1.15633	0.0061
1.15729	0.00305
1.15826	0.00916
1.15923	0.00458
1.16019	0.0061
1.16116	0.00458
1.16213	0.00153
1.16309	0.0061
1.16406	0.00305
1.16503	0.00305
1.16599	0.00153
1.16696	0
1.16793	0.0061
1.16889	0.00763
1.16986	0.00458
1.17083	0.0061
1.17179	0.00763
1.17276	0.0061
1.17373	0.00305
1.17469	0.00458
1.17566	0.0061
1.17663	0.0061
1.1776	0.0061
1.17856	0.00305
1.17953	0.00763
1.1805	0.00153
1.18146	0.00763
1.18243	0.0061
1.1834	0.00305
1.18436	0.00153
1.18533	0.00458
1.1863	0.00458
1.18726	0.00153
1.18823	0.00458
1.1892	0.00763
1.19016	0.00153
1.19113	0.00763
1.1921	0.00916
1.19306	0.00305
1.19403	0.00305
1.195	0.0061
1.19596	0.00458
1.19693	0.00153
1.1979	0.00305
1.19887	0.0061
1.19983	0.00153
1.2008	0.00763
1.20177	0.00458
1.20273	0.00305
1.2037	0.00305
1.20467	0.0061
1.20563	0.00305
1.2066	0.00305
1.20757	0.00763
1.20853	0.0061
1.2095	0.00458
1.21047	0
1.21143	0.00305
1.2124	0.00305
1.21337	0.00763
1.21433	0.0061
1.2153	0.00153
1.21627	0.00305
1.21723	0
1.2182	0.0061
1.21917	0.00153
1.22013	0
1.2211	0.00458
1.22207	0.00763
1.22303	0.00458
1.224	0.00458
1.22497	0.0061
1.22594	0.00153
1.2269	0.00305
1.22787	0.00153
1.22884	0.00458
1.2298	0.0061
1.23077	0.00916
1.23174	0.0061
1.2327	0.00763
1.23367	0.00305
1.23464	0.00305
1.2356	0.00458
1.23657	0.00153
1.23754	0.00153
1.2385	0.00305
1.23947	0.00305
1.24044	0.00305
1.2414	0
1.24237	0.00305
1.24334	0.00153
1.2443	0.00153
1.24527	0.0061
1.24624	0.00305
1.2472	0
1.24817	0.00153
1.24914	0.00458
1.25011	0.00305
1.25107	0.00305
1.25204	0.00305
1.25301	0.00305
1.25397	0.01068
1.25494	0.00305
1.25591	0.00458
1.25687	0
1.25784	0
1.25881	0
1.25977	0.00305
1.26074	0.0061
1.26171	0.00763
1.26267	0
1.26364	0.00458
1.26461	0.00153
1.26557	0
1.26654	0.00305
1.26751	0.00153
1.26847	0.00153
1.26944	0.00763
1.27041	0.00153
1.27137	0.00153
1.27234	0.00458
1.27331	0.00305
1.27428	0.00305
1.27524	0.00153
1.27621	0.00458
1.27718	0.00458
1.27814	0.00153
1.27911	0.0061
1.28008	0.00305
1.28104	0.00305
1.28201	0.00305
1.28298	0.00153
1.28394	0.00153
1.28491	0.00458
1.28588	0.00305
1.28684	0.00153
1.28781	0.00153
1.28878	0
1.28974	0.00458
1.29071	0.00305
1.29168	0.00305
1.29264	0.00153
1.29361	0
1.29458	0.00305
1.29555	0.00763
1.29651	0.00305
1.29748	0.01068
1.29845	0.00153
1.29941	0.00153
1.30038	0.00153
1.30135	0.00305
1.30231	0.00763
1.30328	0.00458
1.30425	0.00153
1.30521	0.00305
1.30618	0.00153
1.30715	0.0061
1.30811	0.00153
1.30908	0.00153
1.31005	0.0061
1.31101	0.00153
1.31198	0.00153
1.31295	0.00305
1.31391	0.00305
1.31488	0.00153
1.31585	0.00763
1.31681	0
1.31778	0.0061
1.31875	0.00305
1.31972	0.00458
1.32068	0
1.32165	0.00153
1.32262	0.00153
1.32358	0
1.32455	0
1.32552	0
1.32648	0.00916
1.32745	0
1.32842	0.00153
1.32938	0
1.33035	0.00305
1.33132	0.00305
1.33228	0.00305
1.33325	0
1.33422	0.00458
1.33518	0
1.33615	0.00153
1.33712	0.00153
1.33808	0.00458
1.33905	0
1.34002	0.00153
1.34098	0.00305
1.34195	0.00305
1.34292	0.00305
1.34389	0.00305
1.34485	0.00305
1.34582	0.00458
1.34679	0.00305
1.34775	0.00153
1.34872	0.00153
1.34969	0.00153
1.35065	0.00153
1.35162	0.00305
1.35259	0.00305
1.35355	0
1.35452	0.00305
1.35549	0.00153
1.35645	0.00153
1.35742	0.00153
1.35839	0
1.35935	0
1.36032	0.00153
1.36129	0.00153
1.36225	0
1.36322	0.00305
1.36419	0.00153
1.36515	0.00153
1.36612	0
1.36709	0
1.36806	0.00305
1.36902	0
1.36999	0
1.37096	0.00153
1.37192	0.00458
1.37289	0.00153
1.37386	0.00305
1.37482	0.00153
1.37579	0.00153
1.37676	0.00458
1.37772	0.00153
1.37869	0
1.37966	0
1.38062	0
1.38159	0
1.38256	0.00153
1.38352	0
1.38449	0.00153
1.38546	0.00153
1.38642	0.0061
1.38739	0.00305
1.38836	0.00305
1.38932	0.00153
1.39029	0
1.39126	0
1.39223	0.00153
1.39319	0.00305
1.39416	0
1.39513	0
1.39609	0.00153
1.39706	0.00153
1.39803	0.00153
1.39899	0
1.39996	0
1.40093	0.00153
1.40189	0
1.40286	0.00153
1.40383	0.00153
1.40479	0
1.40576	0.00153
1.40673	0
1.40769	0
1.40866	0.00153
1.40963	0.00305
1.41059	0
1.41156	0
1.41253	0.00153
1.41349	0
1.41446	0.00458
1.41543	0
1.4164	0.00153
1.41736	0
1.41833	0
1.4193	0
1.42026	0
1.42123	0.00305
1.4222	0
1.42316	0.00153
1.42413	0
1.4251	0
1.42606	0.00305
1.42703	0.00305
1.428	0
1.42896	0.00305
1.42993	0
1.4309	0.00153
1.43186	0
1.43283	0
1.4338	0
1.43476	0
1.43573	0
1.4367	0
1.43766	0
1.43863	0.00153
1.4396	0
1.44057	0.00153
1.44153	0
1.4425	0
1.44347	0
1.44443	0
1.4454	0
1.44637	0
1.44733	0.00153
1.4483	0.00153
1.44927	0.00153
1.45023	0
1.4512	0.00153
1.45217	0.00153
1.45313	0.00305
1.4541	0
1.45507	0
1.45603	0.00458
1.457	0.00153
1.45797	0.00153
1.45893	0.00153
1.4599	0
1.46087	0.00153
1.46183	0.00153
1.4628	0.00153
1.46377	0.00153
1.46474	0
1.4657	0.00153
1.46667	0
1.46764	0
1.4686	0.00153
1.46957	0
1.47054	0.00153
1.4715	0
1.47247	0.00153
1.47344	0.00153
1.4744	0
1.47537	0.00153
1.47634	0.00153
1.4773	0
1.47827	0
1.47924	0.00153
1.4802	0
1.48117	0.00305
1.48214	0
1.4831	0
1.48407	0.00153
1.48504	0
1.486	0
1.48697	0.00305
1.48794	0
1.48891	0.00153
1.48987	0
1.49084	0
1.49181	0
1.49277	0.00153
1.49374	0
1.49471	0
1.49567	0
1.49664	0
1.49761	0.00305
1.49857	0.00305
1.49954	0
1.50051	0.00153
1.50147	0.00305
1.50244	0
1.50341	0
1.50437	0.00153
1.50534	0
1.50631	0
1.50727	0
1.50824	0
1.50921	0
1.51017	0
1.51114	0
1.51211	0
1.51308	0.00153
1.51404	0.00305
1.51501	0
1.51598	0
1.51694	0
1.51791	0
1.51888	0
1.51984	0
1.52081	0.00153
1.52178	0
1.52274	0.00305
1.52371	0.00153
1.52468	0.00153
1.52564	0
1.52661	0
1.52758	0
1.52854	0
1.52951	0
1.53048	0.00153
1.53144	0
1.53241	0.00153
1.53338	0.00153
1.53434	0
1.53531	0.00153
1.53628	0
1.53725	0
1.53821	0
1.53918	0.00153
1.54015	0
1.54111	0
1.54208	0
1.54305	0
1.54401	0
1.54498	0
1.54595	0
1.54691	0.00153
1.54788	0.00153
1.54885	0
1.54981	0.00153
1.55078	0.00153
1.55175	0
1.55271	0
1.55368	0
1.55465	0.00153
1.55561	0
1.55658	0
1.55755	0.00153
1.55851	0
1.55948	0
1.56045	0
1.56142	0
1.56238	0
1.56335	0
1.56432	0
1.56528	0.00153
1.56625	0.00153
1.56722	0
1.56818	0
1.56915	0
1.57012	0
1.57108	0.00153
1.57205	0
1.57302	0
1.57398	0
1.57495	0
1.57592	0
1.57688	0
1.57785	0.00153
1.57882	0.00153
1.57978	0.00153
1.58075	0
1.58172	0.00458
1.58268	0
1.58365	0.00305
1.58462	0
1.58559	0
1.58655	0
1.58752	0.00153
1.58849	0
1.58945	0.00153
1.59042	0
1.59139	0.00153
1.59235	0.00153
1.59332	0
1.59429	0.00305
1.59525	0
1.59622	0
1.59719	0
1.59815	0.00305
1.59912	0.00153
1.60009	0
1.60105	0
1.60202	0
1.60299	0
1.60395	0
1.60492	0
1.60589	0.00153
1.60685	0
1.60782	0
1.60879	0
1.60976	0.00153
1.61072	0
1.61169	0
1.61266	0
1.61362	0
1.61459	0
1.61556	0
1.61652	0.00153
1.61749	0
1.61846	0
1.61942	0
1.62039	0.00153
1.62136	0
1.62232	0
1.62329	0
1.62426	0
1.62522	0.00153
1.62619	0.00153
1.62716	0
1.62812	0
1.62909	0
1.63006	0
1.63102	0.00153
1.63199	0.00153
1.63296	0
1.63393	0
1.63489	0.00153
1.63586	0
1.63683	0
1.63779	0
1.63876	0
1.63973	0
1.64069	0
1.64166	0
1.64263	0.00305
1.64359	0
1.64456	0
1.64553	0
1.64649	0
1.64746	0
1.64843	0
1.64939	0
1.65036	0
1.65133	0
1.65229	0
1.65326	0
1.65423	0
1.65519	0
1.65616	0
1.65713	0
1.6581	0
1.65906	0
1.66003	0
1.661	0
1.66196	0
1.66293	0
1.6639	0
1.66486	0
1.66583	0
1.6668	0
1.66776	0.00153
1.66873	0
1.6697	0
1.67066	0
1.67163	0
1.6726	0
1.67356	0.00153
1.67453	0
1.6755	0
1.67646	0
1.67743	0
1.6784	0
1.67936	0
1.68033	0
1.6813	0
1.68227	0
1.68323	0
1.6842	0
1.68517	0
1.68613	0
1.6871	0
1.68807	0.00153
1.68903	0
1.69	0
1.69097	0
1.69193	0
1.6929	0
1.69387	0
1.69483	0
1.6958	0
1.69677	0
1.69773	0
1.6987	0
1.69967	0
1.70063	0
1.7016	0
1.70257	0
1.70353	0
1.7045	0
1.70547	0
1.70644	0
1.7074	0
1.70837	0
1.70934	0.00305
1.7103	0
1.71127	0
1.71224	0
1.7132	0
1.71417	0
1.71514	0
1.7161	0
1.71707	0.00153
1.71804	0
1.719	0
1.71997	0.00153
1.72094	0
1.7219	0
1.72287	0
1.72384	0
1.7248	0
1.72577	0
1.72674	0
1.7277	0
1.72867	0
1.72964	0
1.73061	0
1.73157	0
1.73254	0
1.73351	0
1.73447	0
1.73544	0
1.73641	0
1.73737	0
1.73834	0
1.73931	0
1.74027	0
1.74124	0
1.74221	0
1.74317	0
1.74414	0
1.74511	0
1.74607	0
1.74704	0
1.74801	0
1.74897	0
1.74994	0
1.75091	0
1.75187	0
1.75284	0
1.75381	0
1.75478	0
1.75574	0
1.75671	0
1.75768	0
1.75864	0
1.75961	0
1.76058	0
1.76154	0
1.76251	0
1.76348	0
1.76444	0
1.76541	0
1.76638	0
1.76734	0
1.76831	0
1.76928	0
1.77024	0
1.77121	0.00153
1.77218	0
1.77314	0
1.77411	0
1.77508	0
1.77604	0
1.77701	0
1.77798	0
1.77895	0
1.77991	0
1.78088	0
1.78185	0
1.78281	0
1.78378	0
1.78475	0
1.78571	0
1.78668	0
1.78765	0
1.78861	0
1.78958	0
1.79055	0
1.79151	0
1.79248	0
1.79345	0
1.79441	0
1.79538	0
1.79635	0
1.79731	0
1.79828	0
1.79925	0
1.80022	0
1.80118	0
1.80215	0
1.80312	0
1.80408	0
1.80505	0
1.80602	0
1.80698	0
1.80795	0
1.80892	0
1.80988	0
1.81085	0
1.81182	0
1.81278	0
1.81375	0
1.81472	0
1.81568	0
1.81665	0
1.81762	0.00153
1.81858	0
1.81955	0
1.82052	0
1.82148	0.00153
1.82245	0
1.82342	0
1.82438	0
1.82535	0
1.82632	0
1.82729	0.00153
1.82825	0
1.82922	0
1.83019	0
1.83115	0
1.83212	0
1.83309	0
1.83405	0
1.83502	0
1.83599	0
1.83695	0
1.83792	0
1.83889	0
1.83985	0
1.84082	0
1.84179	0
1.84275	0
1.84372	0.00153
1.84469	0
1.84565	0
1.84662	0
1.84759	0
1.84855	0
1.84952	0
1.85049	0
1.85146	0.00153
1.85242	0
1.85339	0
1.85436	0
1.85532	0
1.85629	0
1.85726	0
1.85822	0
1.85919	0
1.86016	0
1.86112	0
1.86209	0
1.86306	0
1.86402	0
1.86499	0
1.86596	0
1.86692	0
1.86789	0
1.86886	0
1.86982	0
1.87079	0
1.87176	0
1.87272	0
1.87369	0
1.87466	0
1.87563	0
1.87659	0
1.87756	0
1.87853	0
1.87949	0
1.88046	0
1.88143	0.00153
1.88239	0
1.88336	0
1.88433	0
1.88529	0
1.88626	0
1.88723	0
1.88819	0
1.88916	0
1.89013	0
1.89109	0
1.89206	0
1.89303	0
1.89399	0
1.89496	0
1.89593	0
1.89689	0
1.89786	0
1.89883	0
1.8998	0.00153
1.90076	0
1.90173	0
1.9027	0
1.90366	0
1.90463	0
1.9056	0
1.90656	0
1.90753	0
1.9085	0
1.90946	0
1.91043	0
1.9114	0
1.91236	0.00153
1.91333	0
1.9143	0
1.91526	0
1.91623	0
1.9172	0
1.91816	0
1.91913	0
1.9201	0.00153
1.92107	0
1.92203	0
1.923	0
1.92397	0
1.92493	0
1.9259	0
1.92687	0
1.92783	0
1.9288	0
1.92977	0
1.93073	0
1.9317	0
1.93267	0
1.93363	0
1.9346	0
1.93557	0
1.93653	0
1.9375	0
1.93847	0
1.93943	0
1.9404	0
1.94137	0
1.94233	0
1.9433	0
1.94427	0
1.94523	0
1.9462	0
1.94717	0
1.94814	0.00153
1.9491	0
1.95007	0
1.95104	0
1.952	0
1.95297	0
1.95394	0
1.9549	0
1.95587	0
1.95684	0
[truncated: 51 more rows]

## Sheet: Fig. 3d
Modulus (GPa)	Counts (%)
-11.5	0
0.99729	0.00153
1.00589	0
1.0145	0
1.02311	0
1.03171	0
1.04032	0
1.04893	0
1.05753	0
1.06614	0
1.07475	0
1.08335	0.00153
1.09196	0
1.10057	0
1.10917	0
1.11778	0
1.12639	0
1.13499	0
1.1436	0
1.15221	0
1.16081	0
1.16942	0
1.17803	0
1.18663	0.00153
1.19524	0
1.20385	0
1.21245	0
1.22106	0
1.22967	0
1.23827	0.00153
1.24688	0
1.25549	0
1.26409	0
1.2727	0
1.28131	0.00153
1.28991	0
1.29852	0
1.30713	0
1.31573	0
1.32434	0
1.33295	0
1.34155	0
1.35016	0
1.35877	0.00153
1.36738	0
1.37598	0
1.38459	0
1.3932	0
1.4018	0.00153
1.41041	0
1.41902	0
1.42762	0
1.43623	0
1.44484	0.00305
1.45344	0
1.46205	0.00153
1.47066	0
1.47926	0.00305
1.48787	0
1.49648	0
1.50508	0
1.51369	0
1.5223	0
1.5309	0
1.53951	0.00153
1.54812	0
1.55672	0
1.56533	0.00153
1.57394	0.00153
1.58254	0.00153
1.59115	0.00153
1.59976	0
1.60836	0.00153
1.61697	0
1.62558	0
1.63418	0.00153
1.64279	0
1.6514	0
1.66	0.00153
1.66861	0.00305
1.67722	0
1.68582	0.00305
1.69443	0.00153
1.70304	0.00153
1.71164	0.00153
1.72025	0
1.72886	0.00153
1.73746	0.00153
1.74607	0
1.75468	0
1.76328	0
1.77189	0.00153
1.7805	0.00153
1.7891	0
1.79771	0
1.80632	0
1.81493	0.00153
1.82353	0.00153
1.83214	0
1.84075	0
1.84935	0.00153
1.85796	0.00153
1.86657	0
1.87517	0.00153
1.88378	0
1.89239	0.00153
1.90099	0
1.9096	0
1.91821	0.00153
1.92681	0.00305
1.93542	0.00153
1.94403	0
1.95263	0.00305
1.96124	0
1.96985	0.00153
1.97845	0
1.98706	0.00305
1.99567	0.00458
2.00427	0.00458
2.01288	0.00153
2.02149	0.00305
2.03009	0.00305
2.0387	0.00458
2.04731	0.00153
2.05591	0
2.06452	0.00305
2.07313	0.00153
2.08173	0.00153
2.09034	0.00305
2.09895	0
2.10755	0
2.11616	0.00763
2.12477	0.00458
2.13337	0.00153
2.14198	0.00153
2.15059	0.00153
2.15919	0.00153
2.1678	0.00153
2.17641	0.00153
2.18501	0.00458
2.19362	0
2.20223	0.00763
2.21083	0.00458
2.21944	0.00458
2.22805	0.00305
2.23665	0.00763
2.24526	0
2.25387	0.00153
2.26247	0.00305
2.27108	0.00305
2.27969	0.00153
2.2883	0.00458
2.2969	0.00153
2.30551	0.00153
2.31412	0.00153
2.32272	0.0061
2.33133	0.00458
2.33994	0.00153
2.34854	0.00458
2.35715	0.00458
2.36576	0.00305
2.37436	0.00458
2.38297	0.00305
2.39158	0.00458
2.40018	0.00458
2.40879	0.00153
2.4174	0.00458
2.426	0.00763
2.43461	0.0061
2.44322	0.00305
2.45182	0.00305
2.46043	0.00305
2.46904	0.01068
2.47764	0.00458
2.48625	0.00458
2.49486	0.00763
2.50346	0
2.51207	0.0061
2.52068	0.00305
2.52928	0.00916
2.53789	0.00458
2.5465	0.00763
2.5551	0.00305
2.56371	0.00153
2.57232	0.00153
2.58092	0.00458
2.58953	0.00458
2.59814	0.0061
2.60674	0.00763
2.61535	0.00153
2.62396	0.00305
2.63256	0.00305
2.64117	0.00305
2.64978	0.01068
2.65838	0.00458
2.66699	0.00458
2.6756	0.01068
2.6842	0.00763
2.69281	0.00458
2.70142	0.0061
2.71002	0.01068
2.71863	0.0061
2.72724	0.01068
2.73585	0.01984
2.74445	0.00763
2.75306	0.0061
2.76167	0.00916
2.77027	0.00763
2.77888	0.01526
2.78749	0.01373
2.79609	0.00763
2.8047	0.00763
2.81331	0.01221
2.82191	0.01221
2.83052	0.01068
2.83913	0.00763
2.84773	0.01068
2.85634	0.01221
2.86495	0.01678
2.87355	0.00763
2.88216	0.00153
2.89077	0.01068
2.89937	0.01068
2.90798	0.02136
2.91659	0.00916
2.92519	0.01678
2.9338	0.00458
2.94241	0.02136
2.95101	0.01984
2.95962	0.01221
2.96823	0.01526
2.97683	0.00916
2.98544	0.00916
2.99405	0.01221
3.00265	0.01373
3.01126	0.02136
3.01987	0.02136
3.02847	0.01831
3.03708	0.01526
3.04569	0.00763
3.05429	0.01678
3.0629	0.01678
3.07151	0.01373
3.08011	0.01678
3.08872	0.01831
3.09733	0.02441
3.10593	0.01526
3.11454	0.01984
3.12315	0.02441
3.13175	0.02441
3.14036	0.01526
3.14897	0.02899
3.15757	0.02289
3.16618	0.01373
3.17479	0.02899
3.1834	0.01373
3.192	0.02289
3.20061	0.02441
3.20922	0.02899
3.21782	0.02899
3.22643	0.01678
3.23504	0.01526
3.24364	0.02441
3.25225	0.02136
3.26086	0.02136
3.26946	0.02441
3.27807	0.02747
3.28668	0.01984
3.29528	0.03662
3.30389	0.02441
3.3125	0.02136
3.3211	0.01831
3.32971	0.02441
3.33832	0.01984
3.34692	0.01831
3.35553	0.03815
3.36414	0.03967
3.37274	0.02441
3.38135	0.03204
3.38996	0.02747
3.39856	0.02899
3.40717	0.02747
3.41578	0.01526
3.42438	0.0351
3.43299	0.03815
3.4416	0.02441
3.4502	0.02441
3.45881	0.03357
3.46742	0.02747
3.47602	0.01831
3.48463	0.03052
3.49324	0.0412
3.50184	0.03204
3.51045	0.02899
3.51906	0.0351
3.52766	0.03204
3.53627	0.03204
3.54488	0.03357
3.55348	0.0473
3.56209	0.02441
3.5707	0.04272
3.5793	0.03967
3.58791	0.03204
3.59652	0.03815
3.60512	0.0473
3.61373	0.02289
3.62234	0.02899
3.63095	0.03357
3.63955	0.03662
3.64816	0.03052
3.65677	0.04272
3.66537	0.0473
3.67398	0.03357
3.68259	0.03357
3.69119	0.04883
3.6998	0.03357
3.70841	0.03662
3.71701	0.05341
3.72562	0.04425
3.73423	0.03662
3.74283	0.03967
3.75144	0.03967
3.76005	0.0351
3.76865	0.05341
3.77726	0.05646
3.78587	0.04578
3.79447	0.07629
3.80308	0.0412
3.81169	0.03662
3.82029	0.05341
3.8289	0.04425
3.83751	0.05188
3.84611	0.05951
3.85472	0.05646
3.86333	0.04425
3.87193	0.06104
3.88054	0.04578
3.88915	0.06104
3.89775	0.05493
3.90636	0.05798
3.91497	0.05035
3.92357	0.05493
3.93218	0.05646
3.94079	0.06409
3.94939	0.0473
3.958	0.04883
3.96661	0.06256
3.97521	0.05798
3.98382	0.04578
3.99243	0.05798
4.00103	0.06561
4.00964	0.04883
4.01825	0.06256
4.02685	0.06866
4.03546	0.05798
4.04407	0.05188
4.05267	0.05035
4.06128	0.06104
4.06989	0.07324
4.07849	0.03815
4.0871	0.07477
4.09571	0.06714
4.10431	0.05951
4.11292	0.06256
4.12153	0.07019
4.13014	0.05341
4.13874	0.06714
4.14735	0.08545
4.15596	0.07019
4.16456	0.05493
4.17317	0.07477
4.18178	0.06409
4.19038	0.05035
4.19899	0.06561
4.2076	0.07324
4.2162	0.07477
4.22481	0.08087
4.23342	0.05646
4.24202	0.05951
4.25063	0.07629
4.25924	0.07629
4.26784	0.06409
4.27645	0.06409
4.28506	0.08698
4.29366	0.06866
4.30227	0.06256
4.31088	0.0885
4.31948	0.08087
4.32809	0.07019
4.3367	0.09003
4.3453	0.06256
4.35391	0.06561
4.36252	0.0946
4.37112	0.08087
4.37973	0.10223
4.38834	0.10834
4.39694	0.07935
4.40555	0.08545
4.41416	0.06104
4.42276	0.07172
4.43137	0.07019
4.43998	0.10986
4.44858	0.08698
4.45719	0.10529
4.4658	0.07172
4.4744	0.09003
4.48301	0.0824
4.49162	0.07019
4.50022	0.09918
4.50883	0.11292
4.51744	0.08392
4.52604	0.09003
4.53465	0.10529
4.54326	0.09003
4.55186	0.11292
4.56047	0.10681
4.56908	0.10376
4.57769	0.09308
4.58629	0.0946
4.5949	0.12054
4.60351	0.0824
4.61211	0.10834
4.62072	0.07935
4.62933	0.10529
4.63793	0.09613
4.64654	0.10681
4.65515	0.12665
4.66375	0.10223
4.67236	0.10223
4.68097	0.09003
4.68957	0.0885
4.69818	0.12054
4.70679	0.09613
4.71539	0.11139
4.724	0.10986
4.73261	0.13123
4.74121	0.10681
4.74982	0.11292
4.75843	0.0885
4.76703	0.11292
4.77564	0.10223
4.78425	0.10223
4.79285	0.10834
4.80146	0.10223
4.81007	0.10986
4.81867	0.11139
4.82728	0.12665
4.83589	0.12054
4.84449	0.0946
4.8531	0.11139
4.86171	0.11292
4.87031	0.12817
4.87892	0.10223
4.88753	0.11292
4.89613	0.11292
4.90474	0.12054
4.91335	0.11749
4.92195	0.13123
4.93056	0.10834
4.93917	0.09613
4.94777	0.13428
4.95638	0.10834
4.96499	0.10376
4.97359	0.10986
4.9822	0.11597
4.99081	0.13123
4.99941	0.14038
5.00802	0.15106
5.01663	0.12054
5.02523	0.1297
5.03384	0.14496
5.04245	0.13733
5.05106	0.13733
5.05966	0.13123
5.06827	0.13275
5.07688	0.14038
5.08548	0.13733
5.09409	0.11749
5.1027	0.15869
5.1113	0.14954
5.11991	0.14191
5.12852	0.15106
5.13712	0.13123
5.14573	0.14496
5.15434	0.1236
5.16294	0.14496
5.17155	0.12512
5.18016	0.15564
5.18876	0.12054
5.19737	0.11597
5.20598	0.13123
5.21458	0.16174
5.22319	0.1236
5.2318	0.15411
5.2404	0.12817
5.24901	0.14648
5.25762	0.11292
5.26622	0.13123
5.27483	0.16327
5.28344	0.15717
5.29204	0.13733
5.30065	0.14954
5.30926	0.1709
5.31786	0.16022
5.32647	0.1297
5.33508	0.14801
5.34368	0.16022
5.35229	0.16937
5.3609	0.17853
5.3695	0.15106
5.37811	0.16632
5.38672	0.16785
5.39532	0.17242
5.40393	0.14496
5.41254	0.15869
5.42114	0.16174
5.42975	0.14191
5.43836	0.16937
5.44696	0.19073
5.45557	0.14038
5.46418	0.15106
5.47278	0.19226
5.48139	0.15717
5.49	0.19379
5.49861	0.15106
5.50721	0.15259
5.51582	0.13733
5.52443	0.1709
5.53303	0.14191
5.54164	0.17395
5.55025	0.16174
5.55885	0.19073
5.56746	0.18463
5.57607	0.18005
5.58467	0.15717
5.59328	0.19836
5.60189	0.15869
5.61049	0.16937
5.6191	0.14648
5.62771	0.16632
5.63631	0.20294
5.64492	0.17242
5.65353	0.20142
5.66213	0.19989
5.67074	0.17548
5.67935	0.19073
5.68795	0.17242
5.69656	0.18768
5.70517	0.17395
5.71377	0.17395
5.72238	0.15869
5.73099	0.18158
5.73959	0.21667
5.7482	0.19379
5.75681	0.19226
5.76541	0.17242
5.77402	0.21362
5.78263	0.18921
5.79123	0.18768
5.79984	0.15564
5.80845	0.18463
5.81705	0.18921
5.82566	0.17853
5.83427	0.18616
5.84287	0.19989
5.85148	0.17853
5.86009	0.18463
5.8687	0.177
5.8773	0.24719
5.88591	0.19531
5.89452	0.18768
5.90312	0.19073
5.91173	0.21362
5.92034	0.15717
5.92894	0.20599
5.93755	0.19836
5.94616	0.17395
5.95476	0.20447
5.96337	0.19684
5.97198	0.15411
5.98058	0.20294
5.98919	0.19226
5.9978	0.22888
6.0064	0.17242
6.01501	0.18005
6.02362	0.23193
6.03222	0.20447
6.04083	0.20294
6.04944	0.2121
6.05804	0.18921
6.06665	0.19379
6.07526	0.17548
6.08386	0.20447
6.09247	0.2243
6.10108	0.18311
6.10968	0.2243
6.11829	0.18005
6.1269	0.19989
6.1355	0.20447
6.14411	0.19226
6.15272	0.22736
6.16132	0.19989
6.16993	0.20447
6.17854	0.21362
6.18714	0.20447
6.19575	0.2182
6.20436	0.25024
6.21296	0.21057
6.22157	0.21057
6.23018	0.19989
6.23878	0.19836
6.24739	0.21973
6.256	0.21667
6.2646	0.19531
6.27321	0.22278
6.28182	0.21667
6.29042	0.20142
6.29903	0.23346
6.30764	0.18616
6.31624	0.20447
6.32485	0.23041
6.33346	0.21667
6.34206	0.21667
6.35067	0.22888
6.35928	0.20905
6.36788	0.2121
6.37649	0.21973
6.3851	0.20599
6.3937	0.21362
6.40231	0.19531
6.41092	0.19836
6.41953	0.23041
6.42813	0.177
6.43674	0.25024
6.44535	0.23193
6.45395	0.21973
6.46256	0.19836
6.47117	0.19684
6.47977	0.22125
6.48838	0.20447
6.49699	0.20599
6.50559	0.19226
6.5142	0.20905
6.52281	0.19531
6.53141	0.21973
6.54002	0.2121
6.54863	0.21667
6.55723	0.24414
6.56584	0.19836
6.57445	0.21057
6.58305	0.20447
6.59166	0.20142
6.60027	0.21667
6.60887	0.19989
6.61748	0.27618
6.62609	0.19379
6.63469	0.26093
6.6433	0.2182
6.65191	0.19684
6.66051	0.19226
6.66912	0.2182
6.67773	0.19836
6.68633	0.20752
6.69494	0.24567
6.70355	0.21057
6.71215	0.2182
6.72076	0.22125
6.72937	0.20752
6.73797	0.20599
6.74658	0.25787
6.75519	0.18768
6.76379	0.19684
6.7724	0.19836
6.78101	0.19531
6.78961	0.19226
6.79822	0.18616
6.80683	0.20905
6.81543	0.21362
6.82404	0.19684
6.83265	0.23499
6.84125	0.21057
6.84986	0.19989
6.85847	0.20905
6.86708	0.19379
6.87568	0.19531
6.88429	0.18311
6.8929	0.20294
6.9015	0.23193
6.91011	0.20752
6.91872	0.15564
6.92732	0.18921
6.93593	0.21057
6.94454	0.18463
6.95314	0.19989
6.96175	0.20905
6.97036	0.19836
6.97896	0.1709
6.98757	0.23499
6.99618	0.19836
7.00478	0.19073
7.01339	0.21057
7.022	0.19073
7.0306	0.22125
7.03921	0.22278
7.04782	0.22736
7.05642	0.25177
7.06503	0.21973
7.07364	0.19836
7.08224	0.21057
7.09085	0.22736
7.09946	0.20447
7.10806	0.20142
7.11667	0.17853
7.12528	0.16479
7.13388	0.17395
7.14249	0.16632
7.1511	0.20142
7.1597	0.18463
7.16831	0.2243
7.17692	0.2182
7.18552	0.21057
7.19413	0.177
7.20274	0.20294
7.21134	0.18616
7.21995	0.18616
7.22856	0.21973
7.23716	0.20599
7.24577	0.21515
7.25438	0.177
7.26298	0.18311
7.27159	0.19684
7.2802	0.17548
7.2888	0.19989
7.29741	0.20599
7.30602	0.21057
7.31462	0.18921
7.32323	0.16937
7.33184	0.16632
7.34045	0.1709
7.34905	0.19226
7.35766	0.20752
7.36627	0.16479
7.37487	0.16174
7.38348	0.16937
7.39209	0.20142
7.40069	0.1709
7.4093	0.15869
7.41791	0.177
7.42651	0.177
7.43512	0.177
7.44373	0.19989
7.45233	0.16479
7.46094	0.177
7.46955	0.177
7.47815	0.18463
7.48676	0.20447
7.49537	0.15106
7.50397	0.17395
7.51258	0.17395
7.52119	0.18311
7.52979	0.15411
7.5384	0.18463
7.54701	0.16022
7.55561	0.1709
7.56422	0.18921
7.57283	0.16937
7.58143	0.15411
7.59004	0.19073
7.59865	0.19226
7.60725	0.17242
7.61586	0.17548
7.62447	0.15869
7.63307	0.15564
7.64168	0.14954
7.65029	0.18158
7.65889	0.13428
7.6675	0.177
7.67611	0.177
7.68471	0.18463
7.69332	0.16785
7.70193	0.1709
7.71053	0.17853
7.71914	0.16174
7.72775	0.15564
7.73635	0.14496
7.74496	0.14801
7.75357	0.15869
7.76217	0.15717
7.77078	0.15106
7.77939	0.16174
7.788	0.14648
7.7966	0.16022
7.80521	0.14191
7.81382	0.13886
7.82242	0.16479
7.83103	0.15564
7.83964	0.14343
7.84824	0.14343
7.85685	0.15411
7.86546	0.16479
7.87406	0.15411
7.88267	0.15411
7.89128	0.12207
7.89988	0.14954
7.90849	0.15259
7.9171	0.1297
7.9257	0.13275
7.93431	0.13733
7.94292	0.13123
7.95152	0.1297
7.96013	0.12817
7.96874	0.14496
7.97734	0.1358
7.98595	0.14801
7.99456	0.14954
8.00316	0.16174
8.01177	0.09766
8.02038	0.14191
8.02898	0.13275
8.03759	0.13428
8.0462	0.15106
8.0548	0.11597
8.06341	0.11749
8.07202	0.14954
8.08062	0.1297
8.08923	0.11902
8.09784	0.12207
8.10644	0.14191
8.11505	0.12817
8.12366	0.10986
8.13226	0.15564
8.14087	0.13123
8.14948	0.12665
8.15808	0.11902
8.16669	0.11139
8.1753	0.10681
8.1839	0.12054
8.19251	0.0946
8.20112	0.12512
8.20972	0.10529
8.21833	0.10834
8.22694	0.13733
8.23555	0.13123
8.24415	0.12054
8.25276	0.13886
8.26137	0.11749
8.26997	0.10986
8.27858	0.12817
8.28719	0.10681
8.29579	0.13275
8.3044	0.13428
8.31301	0.11292
8.32161	0.11597
8.33022	0.11444
8.33883	0.11139
8.34743	0.11292
8.35604	0.09613
8.36465	0.13123
8.37325	0.09308
8.38186	0.0885
8.39047	0.11902
8.39907	0.13428
8.40768	0.09308
8.41629	0.09766
8.42489	0.12665
8.4335	0.12054
8.44211	0.09766
8.45071	0.10376
8.45932	0.08087
8.46793	0.0824
8.47653	0.11597
8.48514	0.13428
8.49375	0.10529
8.50235	0.09613
8.51096	0.11749
8.51957	0.10223
8.52817	0.11139
8.53678	0.09766
8.54539	0.10529
8.55399	0.11597
8.5626	0.09766
8.57121	0.10834
8.57981	0.10376
8.58842	0.10376
8.59703	0.07782
8.60563	0.0946
8.61424	0.0885
8.62285	0.09918
8.63145	0.0946
8.64006	0.09155
8.64867	0.11749
8.65727	0.09766
8.66588	0.11597
8.67449	0.0946
8.68309	0.09155
8.6917	0.09003
8.70031	0.07935
8.70891	0.0946
8.71752	0.07935
8.72613	0.08392
8.73473	0.08545
8.74334	0.07019
8.75195	0.09613
8.76055	0.08698
8.76916	0.09766
8.77777	0.06866
8.78638	0.08698
8.79498	0.07324
8.80359	0.06714
8.8122	0.10071
8.8208	0.07782
8.82941	0.07935
8.83802	0.09613
8.84662	0.07782
8.85523	0.06866
8.86384	0.07782
8.87244	0.07629
8.88105	0.07324
8.88966	0.09613
8.89826	0.07935
8.90687	0.06561
8.91548	0.07782
8.92408	0.06409
8.93269	0.08698
8.9413	0.07172
8.9499	0.07935
8.95851	0.09308
8.96712	0.08545
8.97572	0.08545
8.98433	0.07019
8.99294	0.07172
9.00154	0.05035
9.01015	0.06561
9.01876	0.07477
9.02736	0.06714
9.03597	0.07782
9.04458	0.06256
9.05318	0.07477
9.06179	0.06104
9.0704	0.0885
9.079	0.07782
9.08761	0.05341
9.09622	0.07629
9.10482	0.06104
9.11343	0.07172
9.12204	0.06561
9.13064	0.06866
9.13925	0.05951
9.14786	0.04272
9.15647	0.07629
9.16507	0.05035
9.17368	0.05798
9.18229	0.06256
9.19089	0.06561
9.1995	0.05798
9.20811	0.05798
9.21671	0.05493
9.22532	0.05035
9.23393	0.06714
9.24253	0.05798
9.25114	0.05493
9.25975	0.0473
9.26835	0.06409
9.27696	0.05951
9.28557	0.03815
9.29417	0.06104
9.30278	0.05798
9.31139	0.04883
9.31999	0.06409
9.3286	0.05341
9.33721	0.03815
9.34581	0.05951
9.35442	0.0473
9.36303	0.05341
9.37163	0.0473
9.38024	0.03815
9.38885	0.06409
9.39745	0.04883
9.40606	0.05493
9.41467	0.05341
9.42327	0.06256
9.43188	0.05188
9.44049	0.05188
9.44909	0.07019
9.4577	0.05035
9.46631	0.03052
9.47491	0.04272
9.48352	0.05646
9.49213	0.05188
9.50073	0.05188
9.50934	0.04272
9.51795	0.04272
9.52655	0.03052
9.53516	0.05493
9.54377	0.04272
9.55237	0.05188
9.56098	0.04883
9.56959	0.04272
9.5782	0.04272
9.5868	0.05035
9.59541	0.03967
9.60402	0.03967
9.61262	0.0473
9.62123	0.03662
9.62984	0.0473
9.63844	0.04425
9.64705	0.04272
9.65566	0.03662
9.66426	0.0351
9.67287	0.04883
9.68148	0.02899
9.69008	0.0412
9.69869	0.03967
9.7073	0.02594
9.7159	0.03662
9.72451	0.0412
9.73312	0.03815
9.74172	0.0412
9.75033	0.02441
9.75894	0.03357
9.76754	0.03967
9.77615	0.03662
9.78476	0.03357
9.79336	0.04425
9.80197	0.03967
9.81058	0.04883
9.81918	0.02747
9.82779	0.03815
9.8364	0.03052
9.845	0.02441
9.85361	0.02747
9.86222	0.03815
9.87082	0.03662
9.87943	0.03204
9.88804	0.04425
9.89664	0.03204
9.90525	0.02594
9.91386	0.03662
9.92246	0.02899
9.93107	0.03204
9.93968	0.03052
9.94828	0.03052
9.95689	0.02747
9.9655	0.02899
9.9741	0.02136
9.98271	0.03052
9.99132	0.03052
9.99992	0.02747
10.0085	0.02441
10.0171	0.0412
10.0257	0.04578
10.0343	0.02747
10.043	0.0351
10.0516	0.02899
10.0602	0.02441
10.0688	0.04425
10.0774	0.03357
10.086	0.03357
10.0946	0.03052
10.1032	0.03052
10.1118	0.02747
10.1204	0.03815
10.129	0.03662
10.1376	0.03204
10.1462	0.03204
10.1548	0.0351
10.1634	0.02441
10.1721	0.02594
10.1807	0.01373
10.1893	0.03052
10.1979	0.03967
10.2065	0.02899
10.2151	0.01984
10.2237	0.02441
10.2323	0.02441
10.2409	0.01984
10.2495	0.01984
10.2581	0.02899
10.2667	0.01678
10.2753	0.03357
10.284	0.01526
10.2926	0.01373
10.3012	0.02136
10.3098	0.01678
10.3184	0.02136
10.327	0.01373
10.3356	0.01984
10.3442	0.01526
10.3528	0.01526
10.3614	0.02594
10.37	0.02289
10.3786	0.01984
10.3872	0.01678
10.3958	0.01678
10.4044	0.02289
10.4131	0.01373
10.4216	0.01984
10.4303	0.01068
10.4389	0.02594
10.4475	0.01373
10.4561	0.01984
10.4647	0.01984
10.4733	0.01831
10.4819	0.02289
10.4905	0.03052
10.4991	0.01831
10.5077	0.01373
10.5163	0.02289
10.5249	0.01984
10.5335	0.01984
10.5421	0.01984
10.5508	0.02899
10.5594	0.01984
10.568	0.01984
10.5766	0.01984
10.5852	0.01373
10.5938	0.01526
10.6024	0.01526
10.611	0.00458
10.6196	0.01068
10.6282	0.01068
10.6368	0.01678
10.6454	0.00916
10.654	0.02441
10.6626	0.02441
10.6713	0.01221
10.6799	0.02136
10.6885	0.03052
10.6971	0.01678
10.7057	0.01526
10.7143	0.02289
10.7229	0.00916
10.7315	0.01068
10.7401	0.02289
10.7487	0.01068
10.7573	0.00763
10.7659	0.01221
10.7745	0.01068
10.7831	0.01831
10.7917	0.00763
10.8003	0.01526
10.809	0.01526
10.8176	0.00916
10.8262	0.0061
10.8348	0.01221
10.8434	0.01526
10.852	0.00763
10.8606	0.00916
10.8692	0.01068
10.8778	0.01221
10.8864	0.01068
10.895	0.01526
10.9036	0.01068
10.9122	0.01068
10.9208	0.01221
10.9294	0.01526
10.9381	0.01373
10.9467	0.01068
10.9553	0.00763
10.9639	0.01373
10.9725	0.01221
10.9811	0.01373
10.9897	0.02441
10.9983	0.01373
11.0069	0.00763
11.0155	0.00916
11.0241	0.00458
11.0327	0.00458
11.0413	0.00916
11.05	0.01678
11.0586	0.00458
11.0672	0.01068
11.0758	0.00305
11.0844	0.00763
11.093	0.00916
11.1016	0.0061
11.1102	0.0061
11.1188	0.00916
11.1274	0.01526
11.136	0.00916
11.1446	0.01068
11.1532	0.00458
11.1618	0.0061
11.1704	0.01068
11.1791	0.01068
11.1876	0.00763
11.1963	0.01221
11.2049	0.01221
11.2135	0.01526
11.2221	0.00305
11.2307	0.0061
11.2393	0.00763
11.2479	0.00916
11.2565	0.00305
11.2651	0.00916
11.2737	0.00305
11.2823	0.00763
11.2909	0.01068
11.2995	0.01068
11.3081	0.01221
11.3168	0.00458
11.3254	0.00153
11.334	0.00916
11.3426	0.00305
11.3512	0.00305
11.3598	0.00763
11.3684	0.0061
11.377	0.01221
11.3856	0.00763
11.3942	0.0061
11.4028	0.00763
11.4114	0.00305
11.42	0.0061
11.4286	0.00763
11.4373	0.00305
11.4459	0.00763
11.4545	0.0061
11.4631	0.01068
11.4717	0.00916
11.4803	0.00458
11.4889	0.0061
11.4975	0.01068
11.5061	0.00153
11.5147	0.00763
11.5233	0.00458
11.5319	0.00916
11.5405	0.0061
11.5491	0.00458
11.5577	0.00763
11.5663	0.00305
11.575	0.0061
11.5836	0.00305
11.5922	0.00305
11.6008	0.00458
11.6094	0.0061
11.618	0
11.6266	0.0061
11.6352	0.00916
11.6438	0.00305
11.6524	0.01373
11.661	0.00153
11.6696	0.00305
11.6782	0.00458
11.6868	0.00305
11.6954	0.00458
11.7041	0.0061
11.7127	0.00458
11.7213	0.00458
11.7299	0.00458
11.7385	0.00458
11.7471	0.00458
11.7557	0.00916
11.7643	0
11.7729	0.0061
11.7815	0.00458
11.7901	0.00458
11.7987	0.0061
11.8073	0.00458
11.816	0.00458
11.8246	0.00458
11.8332	0.00763
11.8418	0.00916
11.8504	0.00458
11.859	0.00458
11.8676	0.00458
11.8762	0.00305
11.8848	0.00763
11.8934	0.0061
11.902	0.00153
11.9106	0.00305
11.9192	0.00763
11.9278	0.00153
11.9364	0.00305
11.945	0.0061
11.9536	0.00763
11.9623	0.00305
11.9709	0.00153
11.9795	0.00305
11.9881	0.0061
11.9967	0.00153
12.0053	0.00305
12.0139	0.0061
12.0225	0.00153
12.0311	0.00305
12.0397	0.00305
12.0483	0.00916
12.0569	0.00305
12.0655	0.00305
12.0741	0.00458
12.0828	0.00305
12.0914	0
12.1	0.00153
12.1086	0
12.1172	0.00153
12.1258	0
12.1344	0.00153
12.143	0.00153
12.1516	0.0061
12.1602	0.00153
12.1688	0.00153
12.1774	0.00458
12.186	0.00153
12.1946	0.00458
12.2033	0.00153
12.2119	0.00305
12.2205	0.00458
12.2291	0.00305
12.2377	0.00458
12.2463	0.00305
12.2549	0.00458
12.2635	0.00153
12.2721	0.00458
12.2807	0.00153
12.2893	0.00153
12.2979	0.00916
12.3065	0.00153
12.3151	0.00458
12.3237	0.00153
12.3323	0
12.3409	0
12.3496	0.00458
12.3582	0.00458
12.3668	0.00305
12.3754	0.00153
12.384	0.00305
12.3926	0.00153
12.4012	0.00305
12.4098	0.00153
12.4184	0.00153
12.427	0.00305
12.4356	0.00458
12.4442	0.00305
12.4528	0.00305
12.4614	0
12.4701	0.00305
12.4787	0
12.4873	0.00305
12.4959	0.00305
12.5045	0.00305
12.5131	0.00458
12.5217	0.00305
12.5303	0.00153
12.5389	0.00458
12.5475	0.00305
12.5561	0.00305
12.5647	0.00305
12.5733	0.00458
12.5819	0
12.5906	0
12.5992	0.00153
12.6078	0.00305
12.6164	0
12.625	0
12.6336	0
12.6422	0.00305
12.6508	0.00153
12.6594	0.00305
12.668	0.00153
12.6766	0
12.6852	0.00153
12.6938	0.00153
12.7024	0.00458
12.711	0
12.7196	0
12.7283	0.00153
12.7369	0.00153
12.7455	0
12.7541	0.00305
12.7627	0.00153
12.7713	0
12.7799	0
12.7885	0.00305
12.7971	0.00305
12.8057	0.00153
12.8143	0
12.8229	0.00153
12.8315	0.00305
12.8401	0
12.8488	0.00153
12.8574	0
12.866	0.00153
12.8746	0
12.8832	0
12.8918	0
12.9004	0
12.909	0
12.9176	0.00153
12.9262	0.00153
12.9348	0.00458
12.9434	0.00458
12.952	0
12.9606	0
12.9693	0
12.9779	0
12.9865	0.00305
12.9951	0.00305
13.0037	0
13.0123	0.00458
13.0209	0
13.0295	0.00153
13.0381	0
13.0467	0.00153
13.0553	0.00153
13.0639	0.00458
13.0725	0
13.0811	0
13.0897	0.00153
13.0983	0.00153
13.1069	0.00153
13.1156	0
13.1242	0
13.1328	0
13.1414	0.00305
13.15	0.00153
13.1586	0.00153
13.1672	0
13.1758	0.00153
13.1844	0.00305
13.193	0
13.2016	0.00305
13.2102	0
13.2188	0.00153
13.2274	0
13.2361	0.00153
13.2447	0
13.2533	0
13.2619	0.00305
13.2705	0.00153
13.2791	0.00458
13.2877	0.00153
13.2963	0.0061
13.3049	0
13.3135	0
13.3221	0
13.3307	0
13.3393	0.00153
13.3479	0.00153
13.3566	0.00153
13.3651	0
13.3738	0.00153
13.3824	0
13.391	0
13.3996	0
13.4082	0.00153
13.4168	0
13.4254	0
13.434	0
13.4426	0.00153
13.4512	0.00153
13.4598	0
13.4684	0.00153
13.477	0.00305
13.4856	0
13.4943	0.00153
13.5029	0
13.5115	0
13.5201	0.00153
13.5287	0.00153
13.5373	0
13.5459	0
13.5545	0.00153
13.5631	0.00153
13.5717	0.00153
13.5803	0
13.5889	0
13.5975	0
13.6061	0.00153
13.6148	0
13.6234	0
13.632	0.00153
13.6406	0
13.6492	0
13.6578	0.00153
13.6664	0
13.675	0
13.6836	0
13.6922	0
13.7008	0.00305
13.7094	0
13.718	0
13.7266	0.00153
13.7352	0
13.7439	0.00153
13.7525	0.00153
13.7611	0
13.7697	0.00153
13.7783	0
13.7869	0
13.7955	0
13.8041	0
13.8127	0
13.8213	0
13.8299	0
13.8385	0
13.8471	0
13.8557	0
13.8643	0.00153
13.8729	0
13.8816	0
13.8902	0
13.8988	0
13.9074	0.00153
13.916	0
13.9246	0.00153
13.9332	0
13.9418	0.00153
13.9504	0
13.959	0.00153
13.9676	0.00153
13.9762	0
13.9848	0
13.9934	0
14.0021	0
14.0107	0
14.0193	0
14.0279	0
14.0365	0
14.0451	0.00153
14.0537	0
14.0623	0
14.0709	0.00153
14.0795	0.00153
14.0881	0
14.0967	0
14.1053	0
14.1139	0.00153
14.1226	0.00153
14.1311	0.00305
14.1398	0
14.1484	0
14.157	0
14.1656	0
14.1742	0.00305
14.1828	0.00153
14.1914	0
14.2	0
14.2086	0
14.2172	0
14.2258	0.00153
14.2344	0
14.243	0
14.2516	0
14.2602	0
14.2689	0
14.2775	0
14.2861	0
14.2947	0
14.3033	0.00153
14.3119	0
14.3205	0
14.3291	0
14.3377	0.00153
14.3463	0
14.3549	0
14.3635	0
14.3721	0.00153
14.3808	0
14.3894	0
14.398	0.00153
14.4066	0
14.4152	0
14.4238	0
14.4324	0
14.441	0
14.4496	0.00153
14.4582	0
14.4668	0
14.4754	0.00153
14.484	0
14.4926	0
14.5012	0
14.5099	0.00153
14.5185	0
14.5271	0
14.5357	0
14.5443	0.00153
14.5529	0
14.5615	0.00153
14.5701	0
14.5787	0.00153
14.5873	0
14.5959	0
14.6045	0
14.6131	0
14.6217	0
14.6303	0
14.6389	0.00153
14.6476	0
14.6562	0.00153
14.6648	0
14.6734	0
14.682	0
14.6906	0.00153
14.6992	0
14.7078	0.00153
14.7164	0
14.725	0
14.7336	0.00153
14.7422	0
14.7508	0.00153
14.7594	0
14.7681	0
14.7767	0
14.7853	0.00153
14.7939	0
14.8025	0
14.8111	0.00153
14.8197	0
14.8283	0.00153
14.8369	0
14.8455	0
14.8541	0
14.8627	0.00153
14.8713	0
14.8799	0
14.8886	0
14.8971	0
14.9058	0
14.9144	0
14.923	0
14.9316	0.00153
14.9402	0
14.9488	0
14.9574	0
14.966	0.00153
14.9746	0
14.9832	0.00153
14.9918	0.00153
15.0004	0.00153
15.009	0.00153
15.0176	0.00153
15.0262	0
15.0349	0.00153
15.0435	0
15.0521	0
15.0607	0.00153
15.0693	0
15.0779	0
15.0865	0
15.0951	0
15.1037	0
15.1123	0
15.1209	0.00305
15.1295	0.00153
15.1381	0
15.1468	0
15.1554	0.00153
15.164	0
15.1726	0
15.1812	0
15.1898	0
15.1984	0
15.207	0.00153
15.2156	0
15.2242	0
15.2328	0
15.2414	0
15.25	0
15.2586	0
15.2672	0
15.2759	0
15.2845	0
15.2931	0
15.3017	0
15.3103	0
15.3189	0
15.3275	0
15.3361	0
15.3447	0
15.3533	0
15.3619	0.00153
15.3705	0
15.3791	0
15.3877	0
15.3963	0
15.4049	0
15.4136	0
15.4222	0
15.4308	0
15.4394	0.00305
15.448	0
15.4566	0
15.4652	0
15.4738	0
15.4824	0.00153
15.491	0
15.4996	0
15.5082	0
15.5168	0
15.5254	0
15.5341	0
15.5427	0
15.5513	0
15.5599	0
15.5685	0
15.5771	0.00153
15.5857	0
15.5943	0
15.6029	0
15.6115	0
15.6201	0.00153
15.6287	0
15.6373	0
15.6459	0
15.6546	0.00153
15.6631	0
15.6718	0
15.6804	0
15.689	0.00305
15.6976	0
15.7062	0
15.7148	0
15.7234	0
15.732	0
15.7406	0
15.7492	0
15.7578	0
15.7664	0
15.775	0
15.7836	0
15.7922	0
15.8009	0.00153
15.8095	0
15.8181	0
15.8267	0
15.8353	0
15.8439	0
15.8525	0
15.8611	0
15.8697	0
15.8783	0
15.8869	0
15.8955	0
15.9041	0
15.9128	0
15.9214	0.00153
15.93	0
15.9386	0
15.9472	0
15.9558	0
15.9644	0.00153
15.973	0
15.9816	0
15.9902	0
15.9988	0
16.0074	0
16.016	0
16.0246	0
16.0332	0
16.0419	0
16.0505	0
16.0591	0
16.0677	0
16.0763	0
16.0849	0
16.0935	0
16.1021	0
16.1107	0.00153
16.1193	0
16.1279	0
16.1365	0
16.1451	0
16.1537	0
16.1623	0
16.171	0
16.1796	0
16.1882	0
16.1968	0
16.2054	0
16.214	0
16.2226	0
16.2312	0
16.2398	0
16.2484	0
16.257	0
16.2656	0
16.2742	0
16.2828	0
16.2914	0
16.3	0
16.3087	0
16.3173	0
16.3259	0
16.3345	0
16.3431	0
16.3517	0
16.3603	0
16.3689	0
16.3775	0
16.3861	0.00153
16.3947	0
16.4033	0
16.4119	0
16.4205	0
16.4291	0
16.4378	0
16.4464	0
16.455	0
16.4636	0
16.4722	0
16.4808	0
16.4894	0
16.498	0
16.5066	0
16.5152	0.00153
16.5238	0
16.5324	0
16.541	0
16.5496	0
16.5583	0
16.5669	0
16.5755	0
16.5841	0
16.5927	0
16.6013	0
16.6099	0
16.6185	0
16.6271	0
16.6357	0
16.6443	0
16.6529	0
16.6615	0
16.6701	0
16.6788	0
16.6873	0
16.696	0
16.7046	0.00153
16.7132	0
16.7218	0
16.7304	0
16.739	0
16.7476	0.00153
16.7562	0
16.7648	0
16.7734	0
16.782	0
16.7906	0
16.7992	0
16.8078	0
16.8164	0
16.8251	0
16.8337	0
16.8423	0
16.8509	0.00153
16.8595	0
16.8681	0
16.8767	0
16.8853	0
16.8939	0
16.9025	0
16.9111	0
16.9197	0
16.9283	0
16.9369	0
16.9456	0
16.9542	0
16.9628	0
16.9714	0
16.98	0
16.9886	0
16.9972	0
17.0058	0
17.0144	0
17.023	0
17.0316	0
17.0402	0
17.0488	0
17.0574	0
17.0661	0
17.0747	0.00153
17.0833	0
17.0919	0
17.1005	0.00153
17.1091	0
17.1177	0
17.1263	0
17.1349	0
17.1435	0.00153
17.1521	0
17.1607	0
17.1693	0
17.1779	0
17.1865	0
17.1952	0
17.2038	0
17.2124	0
17.221	0.00153
17.2296	0
17.2382	0
17.2468	0
17.2554	0
17.264	0
17.2726	0
17.2812	0
17.2898	0
17.2984	0
17.307	0
17.3156	0
17.3242	0
17.3329	0
17.3415	0
17.3501	0
17.3587	0
17.3673	0
17.3759	0
17.3845	0
17.3931	0
17.4017	0.00153
17.4103	0
17.4189	0
17.4275	0.00153
17.4361	0
17.4447	0
17.4534	0
17.462	0
17.4706	0
17.4792	0
17.4878	0
17.4964	0
17.505	0
17.5136	0
17.5222	0
17.5308	0
17.5394	0
17.548	0
17.5566	0.00153
17.5652	0
17.5738	0
17.5825	0
17.5911	0
17.5997	0
17.6083	0
17.6169	0
17.6255	0
17.6341	0.00153
17.6427	0
17.6513	0
17.6599	0
17.6685	0
17.6771	0
17.6857	0
17.6943	0
17.703	0
17.7115	0
17.7202	0
17.7288	0
17.7374	0
17.746	0
17.7546	0
17.7632	0
17.7718	0
17.7804	0
17.789	0
17.7976	0
17.8062	0
17.8148	0
17.8234	0
17.832	0
17.8407	0
17.8493	0
17.8579	0
17.8665	0
17.8751	0
17.8837	0
17.8923	0
17.9009	0
17.9095	0
17.9181	0
17.9267	0
17.9353	0
17.9439	0
17.9525	0
17.9611	0
17.9698	0
17.9784	0
17.987	0
17.9956	0
18.0042	0
18.0128	0
18.0214	0
18.03	0
18.0386	0
18.0472	0
18.0558	0
18.0644	0
18.073	0
18.0816	0
18.0903	0
18.0989	0
18.1075	0
18.1161	0
18.1247	0
18.1333	0
18.1419	0
18.1505	0
18.1591	0
18.1677	0
18.1763	0
18.1849	0
[truncated: 51 more rows]

[truncated: 22 more sheets: Fig. 3f, Fig. 3g, Fig. 3h, Fig. 3l, Fig. 4h, Fig. 4i, Fig. 4j, Fig. 4k, Supplementary Fig. 1b, Supplementary Fig. 1d, Supplementary Fig. 1e, Supplementary Fig. 1f, Supplementary Fig. 2, Supplementary Fig. 4, Supplementary Fig. 5a, Supplementary Fig. 5b, Supplementary Fig. 5c, Supplementary Fig. 6, Supplementary Fig. 11c, Supplementary Fig. 13 …]
